# Supplementary material for: Increasing young people’s use of sexual and reproductive health services in government health facilities in rural Kenya
Source: PLoS One. 2026 May 4;21(5):e0347329. doi: 10.1371/journal.pone.0347329 (PMC13138647; doi:10.1371/journal.pone.0347329)
Supplement: S1 Dataset — (XLSX) [file pone.0347329.s001.xlsx]

## Sheet: SRH youth visits
Facility	No. of SRH youth client visits (April/2018)	No. of SRH youth client visits (April/2019)	Change over time (%)		Catchment Population	Staff	Non-SRH visits (April/2018)	Non-SRH visit (April/2019)	Change over time (%)
CSE YES (Full interv)
Facility1	272	254	-7		18177	23	420	484	15
Facility2	37	171	362		11585	7	75	286	281
Facility3	13	122	838		4378	3	55	179	225
Facility4	47	201	328		4614	2	126	313	148
Facility5	163	299	83		4903	4	317	562	77
% change		1.96805
CSE NO (Partial interv)
Facility6	122	219	80		2412	3	229	443	93
Facility7	91	146	60		5938	2	161	397	147
Facility8	51	160	214		2722	6	74	210	184
Facility9	235	359	53		26239	75	583	872	50
% change		1.77154
CONTROLS
Facility10	47	49	4		3783	3	110	189	72
Facility11	74	53	-28		5118	3	233	247	6
Facility12	151	148	-2		9958	9	418	507	21
Facility13	65	87	34		5172	4	202	279	38
%change		1
All AHAP
CSE	532	1047	1.96805
No CSE	499	884	1.77154
Controls	337	337	1

## Sheet: Total visits by CSE
	Total youth client visits (July 2018 to June 2019)	Age 10-14	Age 15-19	Age 20-24	Arrived before 4 PM	Arrived 4 PM or later	Wanted condoms	Wanted FP	Wanted STD test	Wanted HIV test	No. of days	Weekdayhours of AHAP	Weekend hours of AHAP	CSE in schools
CSE
Facility1	712	7	297	408	304	408	376	96	35	362	6	11 - 7	12 - 6	Yes
%		0.983146	41.7135	57.3034	42.6966	57.3034	52.809	13.4831	4.91573	50.8427
Facility2	945	17	430	498	554	391	354	196	157	299	5	10 -6	None	Yes
%		1.79894	45.5026	52.6984	58.6243	41.3757	37.4603	20.7407	16.6138	31.6402
Facility3	1144	26	885	233	329	815	823	385	8	828	5	10 - 6	10 - 6	Yes
%		2.27273	77.3601	20.3671	28.7587	71.2413	71.9406	33.6538	0.699301	72.3776
Facility4	453	27	164	262	340	113	119	79	30	274	6	9 - 7	9 - 7	Yes
%		5.96026	36.2031	57.8366	75.0552	24.9448	26.2693	17.4393	6.62252	60.4857
Facility5	1548	67	682	799	523	1025	714	907	126	420	5	11 - 6	11 - 6	Yes
%		4.32817	44.0568	51.615	33.7855	66.2145	46.124	58.5917	8.13953	27.1318
SUBTOTAL	4802	3.06865	48.9672	47.9641	47.7841	52.2159	46.9206	28.7818	7.39817	48.4956
NON-CSE
Facility6	1128	0	458	670	495	633	520	366	132	408	6	10 - 10	8 - 10	No
%		0	40.6028	59.3972	43.883	56.117	46.0993	32.4468	11.7021	36.1702
Facility7	1607	27	609	971	684	923	519	772	52	520	5	11 - 8	11 - 8	No
%		1.68015	37.8967	60.4231	42.5638	57.4362	32.2962	48.0398	3.23584	32.3584
Facility8	1388	86	584	718	1117	271	421	165	89	376	5	9.30 - 6	None	No
%		6.19597	42.0749	51.7291	80.4755	19.5245	30.3314	11.8876	6.4121	27.0893
Facility9	568	82	202	284	469	99	108	111	10	202	6	9 - 5	10 - 4	No
%		14.4366	35.5634	50	82.5704	17.4296	19.0141	19.5423	1.76056	35.5634
SUBTOTAL	4691	5.57818	39.0345	55.3874	62.3732	37.6268	31.9352	27.9791	5.77766	32.7953
TOTAL AHAP	9493	339	4311	4843	4815	4678	3954	3077	639	3689
%		3.57105	45.4124	51.0165	50.7216	49.2784	41.6517	32.4134	6.73128	38.8602

## Sheet: Hours
	Facility	No. of days/week	Weekday hours of AHAP	Weekend hours of AHAP		Total hours
CSE	Facility1	6	11 - 7 pm	12 - 6 pm		46
	Facility2	5	9.30 - 6 pm	None		42.5
	Facility3	6	9 - 7 pm	9 - 7 pm		60
	Facility4	6	9 - 5 pm	10 - 4 pm		46
	Facility5	5	10 -6 pm	None		40
No CSE	Facility6	5	10 - 6 pm	10 - 6 pm		40
	Facility7	5	11 - 6 pm	11 - 6 pm		35
	Facility8	6	10 - 10 pm	8 - 10 pm		62
	Facility9	5	11 - 8 pm	11 - 8 pm		45
					Ave.	46.2778
