# Supplementary material for: Increasing young people’s use of sexual and reproductive health services in government health facilities in rural Kenya
Source: PLoS One. 2026 May 4;21(5):e0347329. doi: 10.1371/journal.pone.0347329 (PMC13138647; doi:10.1371/journal.pone.0347329)
Supplement: S2 Dataset — (XLSX) [file pone.0347329.s002.xlsx]

## Sheet: Nurse Data
Gender	Date	Endline
1	2019-07-01	2	1	4	4	1	4	1	2	4	1	2	1	1
2	2019-07-01	2	2	4	5	1	4	1	2	2	1	1	1	2
2	2019-07-01	2	1	2	5	1	1	2	4	2	2	2	1	1
1	2019-07-01	2	2	4	5	1	4	2	4	2	1	2	2	2
1	2019-07-01	2	1	5	5	1	5	1	4	2	4	1	1	1
1	2019-07-01	2	1	5	5	1	5	1	1	1	1	1	1	1
2	2019-07-01	2	1	4	5	1	5	1	1	1	1	1	1	1
1	2019-07-01	2	2	4	5	2	1	1	2	2	1	1	2	2
			1.375	4	4.875	1.125	3.625	1.25	2.5	2	1.5	1.375	1.25	1.375
		Baseline
1	2018-09-01	1	3	2	4	4	2	3	4	3	2	3	4	4
2	2018-09-01	1	4	2	4	2	2	2	2	2	2	4	3	4
1	2018-09-01	1	4	1	5	1	2	1	5	2	1	1	1	1
2	2018-09-01	1	2	2	2	1	4	1	4	2	2	2	2	1
1	2018-09-01	1	2	2	4	4	4	1	4	3	4	3	4	2
2	2018-09-01	1	5	1	5	1	4	1	5	1	4	1	1	1
1	2018-09-01	1	2	1	2	2	2	1	4	4	2	4	2	2
			3.14286	1.57143	3.71429	2.14286	2.85714	1.42857	4	2.42857	2.42857	2.57143	2.42857	2.14286
	*Answers based on a 5-point scale: (1) Strongly disagree; (2) Disagree; (3) Unsure; (4) Agree; (5) Strongly Agree		1. Someone who has several sexual partners is a slut.	2. People who are 13 years of age are mature enough to make decisions regarding sexual activity.	3. All people should have the right to choose what happens to their own body.	4. If an adolescent is requesting family planning, parents should be notified first.	5. It is not a guarantee that a person will get HIV if he/she has unprotected sex with an HIV positive person.	6. When a girl has been sexually assaulted, she usually had provoked it.	7. Young people should abstain from sex before marriage.	8. About half of rape accusations are false.	9. Some condoms have pores in them	10. If a girl uses family planning methods for long, she can become infertile.	11. Some family planning methods cause cancer.	12. HIV can be transmitted through kissing.

## Sheet: Table 2
AHAP Nurse Attitudes/Beliefs*	Baseline (n=7)	Follow-up (n=8)	F	sig.
1. Someone who has several sexual partners is a slut.	3.14286	1.375	14.1334	0.00238423
2. People who are 13 years of age are mature enough to make decisions regarding sexual activity.	1.57143	4	37.1062	3.83275e-05
3. All people should have the right to choose what happens to their own body.	3.71429	4.875	6.34604	0.0256458
4. If an adolescent is requesting family planning, parents should be notified first.	2.14286	1.125	4.28584	0.0589054
5. It is not a guarantee that a person will get HIV if he/she has unprotected sex with an HIV positive person.	2.85714	3.625	1.07045	0.319707
6. When a girl has been sexually assaulted, she usually had provoked it.	1.42857	1.25	0.296804	0.595116
7. Young people should abstain from sex before marriage.	4	2.5	6.06667	0.0285044
8. About half of rape accusations are false.	2.42857	2	0.760976	0.398849
9. Some condoms have pores in them	2.42857	1.5	2.66303	0.12668
10. If a girl uses family planning methods for long, she can become infertile.	2.57143	1.375	5.99	0.029
11. Some family planning methods cause cancer.	2.42857	1.25	6.01146	0.0291128
12. HIV can be transmitted through kissing.	2.14286	1.375	2.25	0.158
*Answers based on a 5-point scale: (1) Strongly disagree; (2) Disagree; (3) Unsure; (4) Agree; (5) Strongly Agree
