# Supplementary material for: Increasing young people’s use of sexual and reproductive health services in government health facilities in rural Kenya
Source: PLoS One. 2026 May 4;21(5):e0347329. doi: 10.1371/journal.pone.0347329 (PMC13138647; doi:10.1371/journal.pone.0347329)
Supplement: S3 Dataset — (XLSX) [file pone.0347329.s003.xlsx]

## Sheet: AHAP Client Cards All Facilitie
Card no.	DateofVisit (MM-YYYY)	NameFacilityCode	Intervention	Age2	Age3	SexofYouth	FPother	FPService	MainService	WhatServiceWanted1	WhatServiceWanted2	SexProvider	ComfortTalk	RecvdInfo	RecvdSuppTest	ProvidHarsh	EnufPriv	Wait3	WaitingTime	Payment	ComeAgain
1	08-2018	8	2	2	3	2	1	3	1	implant		2	1	1	1	3	1	#NULL!	#NULL!	0	1
3	08-2018	8	2	2	3	2	4	8	3	VCT		2	1	1	1	3	1	2	10	0	1
4	08-2018	8	2	2	3	2	4	8	3	VCT		2	1	1	1	3	1	1	5	0	1
5	08-2018	8	2	1	1	2	4	8	3	VCT		2	1	1	1	3	1	1	2	0	1
6	08-2018	8	2	2	3	1	4	8	3	VCT		2	1	1	1	3	1	1	5	0	1
7	08-2018	8	2	1	2	2	1	3	1	Counseling	implant	2	1	1	1	1	1	1	0	0	1
8	12-2019	8	2	1	2	2	5	7	7	Counseling		2	1	1	1	3	1	1	5	0	1
9	12-2019	8	2	2	3	2	4	8	3	VCT		2	1	1	1	3	1	1	5	0	1
10	12-2019	8	2	2	3	1	4	8	3	VCT		2	1	1	1	3	1	1	0	0	1
11	12-2019	8	2	2	3	2	4	8	3	VCT		2	1	1	1	3	1	1	5	0	1
12	08-2018	8	2	1	2	2	4	8	3	VCT		2	1	1	1	1	1	1	0	0	1
13	12-2019	8	2	1	2	2	2	11	4	Pregnancy test		2	1	1	1	3	1	2	15	0	1
14	07-2018	8	2	2	3	1	4	8	3	VCT		2	1	1	1	3	1	1	5	0	1
15	07-2018	8	2	2	3	1	4	8	3	VCT		2	1	1	1	3	1	2	7	0	1
16	07-2018	8	2	2	3	1	3	6	2	Condoms		2	1	1	1	3	1	1	5	0	1
17	07-2018	8	2	2	3	1	3	6	2	Condoms		2	1	1	1	3	1	1	5	0	1
18	12-2019	8	2	1	1	2	5	7	7	Counseling		2	1	1	1	3	1	3	20	0	1
19	08-2018	8	2	2	3	1	4	8	3	VCT		2	1	1	1	3	1	2	10	0	1
20	12-2019	8	2	1	2	2	4	8	3	VCT		2	1	1	1	3	1	1	5	0	1
21	08-2018	8	2	2	3	1	4	8	3	VCT		2	1	1	1	3	1	2	10	0	1
22	08-2018	8	2	1	2	1	4	8	3	VCT		2	1	1	1	1	1	2	10	0	1
24	08-2018	8	2	2	3	2	1	3	1	Family planning pills	implant	2	1	1	1	1	1	2	10	0	1
25	08-2018	9	2	1	1	1	4	8	3	VCT		1	1	1	1	1	1	1	5	0	1
26	08-2018	9	2	1	2	1	3	6	2	Condoms		1	1	1	1	1	1	1	5	0	1
27	12-2019	9	2	1	2	1	4	8	3	VCT		1	1	1	1	1	1	1	2	0	1
28	12-2019	9	2	1	1	1	4	8	3	VCT		1	1	1	1	3	3	1	5	0	1
29	12-2019	9	2	1	2	1	3	6	2	Condoms		1	1	1	1	3	1	2	6	0	1
30	12-2019	9	2	1	2	2	4	8	3	VCT		1	1	1	#NULL!	#NULL!	#NULL!	#NULL!	#NULL!	0	1
31	08-2018	9	2	1	2	#NULL!	3	6	2	Condoms		1	1	1	1	1	1	1	3	0	1
32	12-2019	9	2	1	2	2	4	8	3	VCT		1	1	1	#NULL!	3	1	#NULL!	#NULL!	#NULL!	1
33	08-2018	9	2	1	2	1	#NULL!	#NULL!	#NULL!			1	1	1	1	3	1	1	3	0	1
34	08-2018	9	2	1	2	1	4	8	3	VCT		1	1	1	1	3	1	1	5	0	1
35	08-2018	9	2	1	2	1	3	6	2	Condoms		1	1	1	1	3	1	1	5	0	1
36	08-2018	9	2	1	2	#NULL!	3	6	2	Condoms		1	1	3	2	1	3	1	5	0	1
37	12-2019	9	2	1	1	#NULL!	3	6	2	Condoms		1	3	3	2	2	3	1	5	0	2
38	12-2019	9	2	1	2	1	3	6	3	VCT	Condoms	1	#NULL!	1	1	3	3	#NULL!	#NULL!	0	1
40	12-2019	9	2	2	3	2	1	1	1	Family planning pills		1	1	1	1	3	1	1	3	0	1
41	12-2019	9	2	1	1	1	3	6	2	Condoms		1	1	1	1	1	#NULL!	1	1	0	3
42	12-2019	9	2	1	2	1	3	6	3	VCT	Condoms	1	1	#NULL!	3	3	1	#NULL!	#NULL!	#NULL!	#NULL!
43	12-2019	9	2	1	2	2	4	8	3	VCT		1	1	1	1	3	1	1	5	0	1
46	12-2019	9	2	2	3	2	4	8	3	VCT		1	1	1	1	3	1	1	5	0	1
47	12-2019	9	2	1	1	2	1	1	4	Family planning pills	Pregnancy test	1	1	3	3	2	3	1	5	0	1
48	12-2019	9	2	1	2	2	1	1	1	Family planning pills		1	1	1	1	3	1	1	5	0	1
49	12-2019	9	2	2	3	2	#NULL!	#NULL!	#NULL!			1	1	1	1	1	1	2	10	0	1
50	08-2018	9	2	1	2	2	1	5	8	VCT	family planning	1	1	1	1	3	1	3	30	0	1
51	12-2019	9	2	1	2	1	4	8	3	VCT	Counseling	1	1	1	1	3	1	1	5	0	1
52	12-2019	9	2	1	2	2	5	7	7	Counseling		1	1	1	1	3	1	3	30	0	1
53	12-2019	9	2	1	2	2	1	1	1	Family planning pills		1	1	1	1	3	1	1	4	0	1
54	07-2018	9	2	1	1	1	3	6	2	Condoms	Counseling	1	1	1	1	3	1	2	10	0	1
55	12-2019	9	2	1	1	1	4	8	3	VCT		1	3	1	1	1	3	2	11	0	1
56	12-2019	9	2	1	1	1	4	8	3	VCT	Counseling	1	1	1	1	2	#NULL!	2	10	0	1
57	12-2019	9	2	1	2	1	3	6	3	VCT	Condoms	1	1	1	1	3	1	2	6	0	1
58	12-2019	9	2	1	1	1	3	6	2	Condoms		1	1	1	1	3	1	1	3	0	1
59	12-2019	9	2	1	2	1	3	6	2	Condoms		1	1	1	1	3	1	1	4	0	1
60	12-2019	9	2	2	3	2	4	8	3	VCT		1	1	1	1	3	1	1	3	0	1
61	12-2019	9	2	2	3	2	1	1	1	Family planning pills	Counseling	1	1	1	1	3	1	2	10	#NULL!	#NULL!
62	12-2019	9	2	2	3	2	3	6	3	VCT	Condoms	1	#NULL!	#NULL!	#NULL!	#NULL!	#NULL!	2	6	0	#NULL!
64	12-2019	9	2	2	3	2	1	1	1	Family planning pills	Counseling	1	3	1	3	#NULL!	1	3	60	0	1
65	07-2018	9	2	2	3	2	4	8	3	VCT		1	1	1	3	#NULL!	#NULL!	#NULL!	#NULL!	#NULL!	#NULL!
66	07-2018	9	2	1	1	1	3	6	2	Condoms		1	1	1	1	3	1	#NULL!	#NULL!	0	1
67	07-2018	9	2	2	3	2	1	1	1	Family planning pills		1	1	1	1	3	1	1	5	0	1
68	07-2018	9	2	1	1	1	3	6	3	VCT	Condoms	1	1	1	1	3	1	1	5	0	1
73	07-2018	9	2	1	2	1	3	6	2	Counseling	Condoms	1	1	1	1	3	1	1	5	0	1
74	07-2018	9	2	1	2	#NULL!	3	6	2	Counseling	Condoms	1	1	1	1	3	1	1	5	0	1
75	07-2018	9	2	2	3	2	4	8	3	VCT	Counseling	1	1	1	1	1	1	2	10	0	1
76	07-2018	9	2	2	3	2	1	5	8	VCT	family planning	1	1	1	1	3	1	2	15	0	1
77	07-2018	9	2	1	2	2	1	5	1	Counseling	family planning	1	1	1	1	3	1	2	10	0	1
78	07-2018	9	2	2	3	2	3	6	3	VCT	Condoms	1	1	1	1	#NULL!	1	1	5	0	1
79	12-2019	9	2	#NULL!	#NULL!	#NULL!	#NULL!	#NULL!	#NULL!			1	1	1	1	3	1	1	2	0	1
80	12-2019	8	2	1	1	2	2	11	4	Pregnancy test		2	1	1	1	3	1	1	5	0	1
81	08-2018	8	2	2	3	2	1	3	1	Counseling	implant	2	1	1	1	1	1	#NULL!	#NULL!	0	1
82	08-2018	8	2	1	2	1	5	7	7	Counseling		2	1	1	1	1	1	#NULL!	#NULL!	0	1
83	08-2018	8	2	2	3	1	4	8	3	VCT		2	1	1	1	1	1	1	2	0	1
84	08-2018	8	2	2	3	1	4	8	3	VCT		2	1	1	1	3	1	1	3	0	1
85	08-2018	8	2	1	1	2	1	3	1	implant		2	1	1	1	3	1	1	5	0	1
86	12-2019	8	2	1	1	2	4	8	3	VCT		2	1	1	1	3	1	1	5	0	1
87	12-2019	8	2	1	2	1	5	7	7	Counseling		2	1	1	1	3	1	1	5	0	1
88	12-2019	8	2	1	1	1	4	8	3	VCT		2	1	1	1	3	1	1	5	0	1
89	12-2019	8	2	1	1	2	4	8	3	VCT		2	1	1	1	3	1	1	5	0	#NULL!
90	12-2019	8	2	1	2	1	3	6	2	Condoms		2	1	1	1	3	1	1	5	0	1
91	08-2018	3	1	1	2	1	1	5	8	VCT	family planning	2	1	1	1	3	1	1	5	0	2
92	09-2018	3	1	1	2	1	3	6	2	Condoms	Counseling	2	#NULL!	#NULL!	#NULL!	#NULL!	#NULL!	#NULL!	#NULL!	#NULL!	#NULL!
93	08-2018	3	1	1	1	2	4	8	3	VCT	Counseling	2	1	1	1	3	1	2	10	0	1
94	09-2018	3	1	1	2	1	3	6	2	Condoms	Counseling	2	#NULL!	#NULL!	#NULL!	#NULL!	#NULL!	#NULL!	#NULL!	#NULL!	#NULL!
95	08-2018	3	1	1	2	1	4	8	3	VCT	Counseling	2	1	1	1	3	1	2	10	0	1
96	08-2018	3	1	1	1	#NULL!	3	6	2	Condoms	Counseling	2	1	1	1	3	1	2	10	0	1
97	08-2018	3	1	1	2	1	4	8	3	VCT	Counseling	2	#NULL!	#NULL!	#NULL!	#NULL!	#NULL!	#NULL!	#NULL!	#NULL!	#NULL!
98	08-2018	3	1	1	1	2	4	8	3	VCT	Counseling	2	1	1	1	3	1	2	10	0	1
99	12-2019	3	1	1	1	2	5	7	7	Counseling		2	1	1	1	3	1	1	5	0	1
100	08-2018	3	1	1	2	2	1	4	8	VCT	E-pills	2	1	1	1	3	1	3	40	0	1
101	12-2019	4	1	1	2	1	3	6	3	VCT	Condoms	1	1	1	1	3	1	1	0	0	1
102	12-2019	4	1	1	2	#NULL!	3	6	3	VCT	Condoms	1	1	1	1	1	3	1	0	0	1
103	08-2018	4	1	2	3	1	4	8	3	VCT		1	1	1	1	3	1	#NULL!	#NULL!	0	1
104	12-2019	4	1	1	2	1	3	6	3	Condoms	VCT	1	1	1	1	3	1	1	0	0	1
105	10-2018	4	1	2	3	2	1	1	8	Family planning pills	VCT	1	1	1	1	3	1	3	30	0	1
106	08-2018	4	1	1	2	1	#NULL!	#NULL!	#NULL!			1	3	1	1	3	1	#NULL!	#NULL!	0	1
107	12-2019	4	1	2	3	#NULL!	3	6	3	Condoms	VCT	1	1	1	1	3	1	1	0	0	1
108	08-2018	4	1	1	2	1	3	6	3	Condoms	VCT	1	1	1	1	3	1	1	3	0	1
109	08-2018	4	1	1	2	2	1	1	1	Family planning pills	Counseling	1	1	1	1	3	1	1	5	0	1
110	08-2018	4	1	1	2	2	2	11	4	Pregnancy test	VCT	1	1	1	1	3	1	1	4	0	1
111	08-2018	4	1	1	2	2	4	8	3	Counseling	VCT	1	1	1	1	3	1	1	3	0	1
112	08-2018	4	1	1	2	1	3	6	2	Counseling	Condoms	1	1	1	1	3	1	1	2	0	1
113	08-2018	4	1	1	2	2	3	6	2	Condoms	Counseling	1	1	1	1	3	1	1	4	0	1
114	12-2019	4	1	1	1	2	3	6	2	Condoms		1	1	1	1	3	1	1	5	0	1
115	12-2019	4	1	1	2	2	4	8	3	Counseling	VCT	1	1	1	1	3	1	1	2	0	1
116	12-2019	4	1	1	2	2	4	8	3	Counseling	VCT	1	1	1	1	3	1	1	3	0	1
117	12-2019	4	1	1	1	1	3	6	2	Counseling	Condoms	1	1	1	1	3	1	1	2	0	1
118	08-2018	4	1	1	2	2	3	6	2	Condoms	Counseling	1	1	1	1	3	1	1	3	0	1
119	08-2018	4	1	1	2	2	5	7	7	Counseling		1	1	1	1	3	1	1	4	0	1
120	08-2018	4	1	1	2	2	3	6	2	Counseling	Condoms	1	1	1	1	3	1	1	5	0	1
121	09-2018	4	1	1	2	1	3	6	3	Condoms	VCT	1	1	1	1	3	1	1	5	0	1
122	09-2018	4	1	1	2	2	5	7	7	Counseling		1	1	1	1	3	1	1	4	0	1
123	09-2018	4	1	2	3	2	3	6	2	Condoms	Counseling	1	1	1	1	3	1	1	5	0	1
124	12-2019	4	1	2	3	2	1	2	1	Counseling	Family planning injection	1	1	1	1	3	1	1	4	0	1
125	12-2019	4	1	1	1	2	3	6	2	Condoms	Counseling	1	1	1	1	3	1	1	2	0	1
126	12-2019	4	1	1	2	2	1	3	1	Counseling	implant	1	1	1	1	3	1	1	5	0	1
127	12-2019	4	1	2	3	2	1	2	8	VCT	Family planning injection	1	1	1	1	3	1	1	4	0	1
128	08-2018	4	1	1	2	2	4	8	3	VCT	Counseling	1	1	1	1	3	1	2	10	0	1
129	08-2018	4	1	1	2	2	2	11	4	Pregnancy test	VCT	1	1	1	1	3	1	1	4	0	1
130	08-2018	4	1	2	3	1	4	8	3	Counseling	VCT	1	1	1	1	3	1	1	5	0	1
131	12-2019	4	1	2	3	2	1	3	1	Counseling	implant	1	1	1	1	3	1	1	2	0	1
132	12-2019	4	1	2	3	2	1	3	1	Counseling	implant	1	1	1	1	3	1	1	3	0	1
133	12-2019	4	1	2	3	2	1	3	1	Counseling	implant	1	1	1	1	3	1	1	5	0	1
134	12-2019	4	1	1	2	2	1	2	1	Counseling	Family planning injection	1	1	1	1	3	1	1	4	0	1
135	12-2019	4	1	1	2	2	1	2	1	Counseling	Family planning injection	1	1	1	1	3	1	1	3	0	1
136	12-2019	4	1	1	2	2	1	2	1	Counseling	Family planning injection	1	1	1	1	3	1	1	3	0	1
137	12-2019	4	1	1	2	2	1	2	1	Counseling	Family planning injection	1	1	1	1	3	1	1	4	0	1
138	12-2019	4	1	1	2	2	5	7	7	Counseling		1	1	1	1	3	1	1	3	0	1
139	12-2019	4	1	1	2	2	1	2	1	Counseling	Family planning injection	1	1	1	1	3	1	1	4	0	1
140	12-2019	4	1	1	2	1	3	6	2	Condoms	Counseling	1	1	1	1	3	1	1	2	0	1
141	12-2019	4	1	2	3	1	3	6	2	Condoms	Counseling	1	1	1	1	3	1	1	2	0	1
142	12-2019	4	1	1	2	1	3	6	2	Condoms	Counseling	1	1	1	1	3	1	1	4	0	1
144	12-2019	4	1	1	2	1	3	6	2	Condoms	Counseling	1	1	1	1	3	1	1	4	0	1
145	12-2019	4	1	1	2	2	1	3	1	Pregnancy test	implant	1	1	1	1	3	1	1	2	0	1
146	12-2019	4	1	2	3	2	1	3	1	Condoms	implant	1	1	1	1	3	1	1	2	0	1
147	12-2019	4	1	1	2	1	3	6	2	Condoms	Counseling	1	1	1	1	3	1	1	2	0	1
148	12-2019	4	1	1	2	2	1	3	1	Counseling	implant	1	1	1	1	3	1	1	3	0	1
149	12-2019	4	1	1	2	2	1	3	1	Counseling	implant	1	1	1	1	3	1	1	2	0	1
150	08-2018	4	1	1	2	2	1	2	1	Counseling	Family planning injection	1	1	1	1	3	1	1	4	0	1
151	12-2019	4	1	1	2	#NULL!	#NULL!	#NULL!	#NULL!			1	1	1	1	3	1	1	3	0	1
152	12-2019	4	1	2	3	2	1	3	1	Counseling	implant	1	1	1	1	3	1	1	4	0	1
153	08-2018	4	1	2	3	1	3	6	2	Condoms	Counseling	1	1	1	1	3	1	1	5	0	1
154	08-2018	4	1	1	2	2	2	11	4	Pregnancy test	Counseling	1	1	1	1	3	1	2	7	0	1
155	12-2019	4	1	1	1	1	4	8	3	Counseling	VCT	1	1	1	1	3	1	2	10	0	1
156	08-2018	4	1	2	3	1	3	6	3	Condoms	VCT	1	1	1	1	2	#NULL!	#NULL!	#NULL!	0	1
159	09-2018	9	2	1	1	2	4	8	3	VCT		1	1	1	1	#NULL!	1	#NULL!	#NULL!	0	1
161	10-2018	5	2	2	3	2	2	11	5	Counseling	PAC	1	1	1	1	3	1	1	2	0	1
162	10-2018	5	2	2	3	1	3	6	2	Counseling	Condoms	1	1	1	1	3	1	1	2	0	1
163	10-2018	5	2	1	2	2	1	1	1	Family planning pills	Counseling	1	1	1	1	3	1	1	3	0	1
164	12-2019	5	2	1	2	1	5	7	7	Counseling		1	1	1	1	3	1	1	1	0	1
165	10-2018	5	2	1	2	2	1	1	1	Family planning pills	Counseling	1	1	1	1	3	1	1	0	0	1
166	10-2018	5	2	1	2	1	3	6	2	Condoms	Counseling	1	1	1	1	3	1	1	0	0	1
167	12-2019	5	2	2	3	2	4	8	3	VCT		1	1	1	1	3	1	1	0	0	1
168	10-2018	5	2	1	2	2	1	5	8	VCT	family planning	1	1	1	1	3	1	1	2	0	1
169	12-2019	5	2	1	2	1	3	6	2	Condoms		1	1	1	1	3	1	1	5	0	1
171	10-2018	5	2	2	3	1	4	8	3	VCT		1	1	1	1	3	1	2	15	0	1
172	12-2019	5	2	1	2	2	5	7	7	Counseling		1	1	1	1	3	1	2	15	0	1
173	12-2019	5	2	2	3	2	1	1	1	Family planning pills		1	1	1	1	3	1	2	10	0	1
174	12-2019	9	2	1	1	2	4	8	3	VCT	Counseling	1	1	1	1	3	1	3	20	0	1
176	12-2019	9	2	1	1	2	4	8	3	VCT	Counseling	1	1	1	1	3	1	#NULL!	#NULL!	0	1
177	12-2019	9	2	1	1	2	4	8	3	Counseling	VCT	1	1	1	1	3	1	1	5	0	1
178	12-2019	9	2	1	1	2	4	8	3	Counseling	VCT	1	1	1	1	3	1	1	5	0	1
180	10-2018	4	1	1	1	2	#NULL!	#NULL!	#NULL!			1	1	1	1	3	1	#NULL!	#NULL!	0	1
181	10-2018	4	1	1	2	2	#NULL!	#NULL!	#NULL!			1	1	1	1	3	1	#NULL!	#NULL!	0	1
182	12-2019	4	1	2	3	1	4	8	3	Counseling	VCT	1	1	1	1	3	1	1	5	0	1
183	12-2019	4	1	1	2	1	4	8	3	Counseling	VCT	1	1	1	1	3	1	1	0	0	1
184	10-2018	4	1	1	1	2	#NULL!	#NULL!	#NULL!			1	1	1	1	3	1	#NULL!	#NULL!	0	1
185	10-2018	4	1	1	1	2	1	1	1	Family planning pills		1	1	1	1	3	1	3	20	0	1
186	10-2018	4	1	1	1	#NULL!	#NULL!	#NULL!	#NULL!			1	1	#NULL!	#NULL!	#NULL!	#NULL!	#NULL!	#NULL!	#NULL!	#NULL!
187	12-2019	4	1	#NULL!	#NULL!	#NULL!	#NULL!	#NULL!	#NULL!			1	#NULL!	#NULL!	#NULL!	#NULL!	#NULL!	#NULL!	#NULL!	#NULL!	#NULL!
188	10-2018	4	1	1	1	2	4	8	3	VCT		1	1	1	1	3	1	1	4	0	1
189	10-2018	4	1	1	1	2	#NULL!	#NULL!	#NULL!			1	1	#NULL!	#NULL!	#NULL!	#NULL!	#NULL!	#NULL!	#NULL!	#NULL!
190	10-2018	4	1	1	2	2	1	3	1	Counseling	implant	1	1	1	1	3	1	1	5	0	1
191	11-2018	4	1	1	2	1	5	7	7	Counseling		1	1	1	1	3	1	2	10	0	1
192	10-2018	4	1	1	2	2	1	3	1	Counseling	implant	1	1	1	1	3	1	2	8	0	1
193	10-2018	4	1	1	2	2	1	2	1	Counseling	Family planning injection	1	1	1	1	3	1	1	3	0	1
194	10-2018	4	1	2	3	2	1	2	1	Counseling	Family planning injection	1	#NULL!	#NULL!	#NULL!	#NULL!	#NULL!	#NULL!	#NULL!	#NULL!	#NULL!
195	10-2018	4	1	1	2	2	1	2	1	Counseling	Family planning injection	1	1	1	1	3	1	1	5	0	1
196	10-2018	4	1	1	2	2	1	2	1	Counseling	Family planning injection	1	1	1	1	3	1	1	3	0	1
197	10-2018	4	1	2	3	2	1	2	1	Counseling	Family planning injection	1	1	1	1	3	1	2	6	0	1
198	10-2018	4	1	1	2	1	3	6	2	Condoms	Counseling	1	1	1	1	3	1	2	7	0	1
199	10-2018	4	1	1	2	2	1	3	1	implant		1	1	1	1	3	1	1	4	0	1
200	12-2019	4	1	1	2	2	1	3	1	implant		1	1	1	1	3	1	2	6	0	1
201	10-2018	4	1	1	2	2	1	1	1	Family planning pills	Counseling	1	1	1	1	3	1	1	5	0	1
202	09-2018	5	2	1	2	1	4	8	3	VCT		1	1	1	2	3	1	1	0	0	1
203	09-2018	5	2	1	2	1	3	6	2	Condoms		1	1	1	1	3	1	1	5	0	1
204	10-2018	5	2	2	3	1	3	6	2	Condoms	Counseling	1	1	1	1	3	1	2	10	0	1
205	12-2019	4	1	1	1	2	1	1	1	Family planning pills		1	1	1	1	3	1	1	3	0	1
206	12-2019	4	1	1	1	2	1	1	8	Family planning pills	VCT	1	1	1	1	3	1	1	4	0	1
207	12-2019	4	1	1	1	2	1	1	8	Family planning pills	VCT	1	1	1	1	3	1	1	4	0	1
208	12-2019	4	1	1	1	2	1	1	8	Family planning pills	VCT	1	1	1	1	3	1	2	6	0	1
209	12-2019	4	1	1	1	2	1	1	8	Family planning pills	VCT	1	1	1	1	3	1	1	3	0	1
210	12-2019	4	1	1	1	1	4	8	3	Counseling	STI EXAM	1	1	1	1	3	1	1	1	0	1
211	12-2019	4	1	1	1	2	4	8	3	VCT	Counseling	1	1	1	1	3	1	2	6	0	1
212	12-2019	4	1	1	1	2	1	5	8	VCT	family planning	1	1	1	1	3	1	1	5	0	1
213	12-2019	4	1	1	1	2	1	1	8	Family planning pills	VCT	1	1	1	1	3	1	1	5	0	1
214	12-2019	4	1	1	1	2	1	1	8	Family planning pills	VCT	1	1	1	1	3	1	1	4	0	1
215	12-2019	4	1	1	1	2	1	1	8	Family planning pills	VCT	1	1	1	1	3	1	1	3	0	1
216	12-2019	4	1	1	1	2	1	1	8	Family planning pills	VCT	1	1	1	1	3	1	2	6	0	1
217	12-2019	4	1	1	1	2	1	1	8	Family planning pills	VCT	1	1	1	1	3	1	1	2	0	1
218	12-2019	4	1	1	1	2	1	1	8	Family planning pills	VCT	1	1	1	1	3	1	1	3	0	1
219	12-2019	4	1	1	1	2	1	1	8	Family planning pills	VCT	1	1	1	1	3	1	2	6	0	1
220	12-2019	4	1	1	1	2	1	1	8	Family planning pills	VCT	1	1	1	1	3	1	2	6	0	1
221	12-2019	4	1	1	1	2	1	1	8	Family planning pills	VCT	1	1	1	1	3	1	1	5	0	1
222	12-2019	4	1	1	1	2	1	1	8	Family planning pills	VCT	1	1	1	1	3	1	1	4	0	1
223	12-2019	4	1	1	1	2	1	1	8	Family planning pills	VCT	1	1	1	1	3	1	1	3	0	1
224	12-2019	4	1	1	1	2	1	1	8	Family planning pills	VCT	1	1	1	1	3	1	1	3	0	1
225	12-2019	4	1	1	1	2	1	1	8	Family planning pills	VCT	1	1	1	1	3	1	2	7	0	1
226	12-2019	4	1	1	1	2	1	1	8	Family planning pills	VCT	1	1	1	1	3	1	1	4	0	1
227	12-2019	4	1	1	1	2	1	1	8	Family planning pills	VCT	1	1	1	1	3	1	1	4	0	1
228	12-2019	4	1	1	1	2	1	1	8	Family planning pills	VCT	1	1	1	1	3	1	1	3	0	1
229	12-2019	4	1	1	1	2	1	1	8	Family planning pills	VCT	1	1	1	1	3	1	2	7	0	1
230	12-2019	4	1	1	1	2	1	1	8	Family planning pills	VCT	1	1	1	1	3	1	2	6	0	1
231	12-2019	4	1	1	1	2	1	1	8	Family planning pills	VCT	1	1	1	1	3	1	1	2	0	1
232	12-2019	4	1	2	3	2	1	1	8	Family planning pills	VCT	1	1	1	1	3	1	2	6	0	1
233	12-2019	4	1	1	2	2	1	1	8	Family planning pills	VCT	1	1	1	1	3	1	1	4	0	1
234	12-2019	4	1	1	1	2	1	1	8	Family planning pills	VCT	1	1	1	1	3	1	2	9	0	1
235	12-2019	4	1	1	1	2	1	1	8	Family planning pills	VCT	1	1	1	1	3	1	1	5	0	1
236	12-2019	4	1	2	3	1	3	6	3	Condoms	STI EXAM	1	1	1	1	3	1	1	4	0	1
237	12-2019	4	1	1	1	1	3	6	3	Condoms	STI EXAM	1	1	1	1	3	1	1	4	0	1
238	12-2019	4	1	1	2	1	3	6	3	Condoms	STI EXAM	1	1	1	1	3	1	1	5	0	1
239	12-2019	4	1	2	3	1	3	6	3	Condoms	STI EXAM	1	1	1	1	3	1	2	10	0	1
240	12-2019	4	1	1	1	1	3	6	3	Condoms	STI EXAM	1	1	1	1	3	1	2	11	0	1
241	12-2019	4	1	1	2	1	3	6	3	Condoms	STI EXAM	1	1	1	1	3	1	2	8	0	1
242	12-2019	4	1	1	1	1	3	6	3	Condoms	STI EXAM	1	1	1	1	3	1	2	9	0	1
243	12-2019	4	1	1	2	1	3	6	3	Condoms	STI EXAM	1	1	1	1	3	1	2	9	0	1
244	12-2019	4	1	1	2	1	1	1	1	Family planning pills	Counseling	1	1	1	1	3	1	2	6	0	1
245	12-2019	4	1	1	2	2	1	2	1	Counseling	Family planning injection	1	1	1	1	3	1	2	8	0	1
246	12-2019	4	1	1	2	2	1	1	1	Family planning pills	Counseling	1	1	1	1	3	1	1	5	0	1
247	12-2019	4	1	2	3	1	3	6	2	Condoms	Counseling	1	1	1	1	3	1	2	7	0	1
248	12-2019	4	1	1	2	2	1	2	1	Counseling	Family planning injection	1	1	1	1	3	1	1	4	0	1
249	12-2019	4	1	1	2	2	3	6	2	Condoms	Counseling	1	1	1	1	3	1	2	10	0	1
250	12-2019	4	1	1	2	1	3	6	2	Condoms	Counseling	1	1	1	1	3	1	2	7	0	1
251	12-2019	4	1	2	3	1	3	6	2	Condoms	Counseling	1	1	1	1	3	1	2	6	0	1
252	12-2019	4	1	1	1	1	3	6	3	Condoms	VCT	1	1	1	1	3	1	1	3	0	1
253	12-2019	4	1	1	2	2	1	2	1	Counseling	Family planning injection	1	1	1	1	3	1	2	6	0	1
254	12-2019	4	1	1	2	2	4	8	3	Counseling	VCT	1	1	1	1	3	1	1	3	0	1
255	12-2019	4	1	1	1	2	1	1	8	Family planning pills	VCT	1	1	1	1	3	1	2	6	0	1
256	12-2019	4	1	1	1	2	1	1	8	Family planning pills	VCT	1	1	1	1	3	1	2	9	0	1
257	12-2019	4	1	2	3	2	1	1	8	Family planning pills	VCT	1	1	1	1	3	1	1	3	0	1
258	12-2019	4	1	1	2	2	4	8	3	Counseling	VCT	1	1	1	1	3	1	1	4	0	1
259	12-2019	4	1	#NULL!	#NULL!	#NULL!	#NULL!	#NULL!	#NULL!			1	1	1	1	3	1	2	8	0	1
260	12-2019	4	1	2	3	2	4	8	3	Counseling	VCT	1	1	1	1	3	1	2	6	0	1
261	12-2019	4	1	2	3	2	4	8	3	Counseling	VCT	1	1	1	1	3	1	2	7	0	1
262	12-2019	4	1	1	1	2	4	8	3	Counseling	VCT	1	1	1	1	3	1	1	3	0	1
263	12-2019	4	1	1	1	2	4	8	3	Counseling	VCT	1	1	1	1	3	1	2	7	0	1
264	12-2019	4	1	#NULL!	#NULL!	#NULL!	#NULL!	#NULL!	#NULL!			1	1	1	1	3	1	2	6	0	1
265	12-2019	4	1	1	1	2	4	8	3	Counseling	VCT	1	1	1	1	3	1	2	6	0	1
266	12-2019	4	1	2	3	2	4	8	3	Counseling	VCT	1	1	1	1	3	1	1	3	0	1
267	12-2019	4	1	1	2	2	4	8	3	Counseling	VCT	1	1	1	1	3	1	2	8	0	1
268	12-2019	4	1	1	1	2	4	8	3	Counseling	VCT	1	1	1	1	3	1	2	11	0	1
269	12-2019	4	1	1	1	1	3	6	3	Condoms	STI EXAM	1	1	1	1	3	1	2	8	0	1
270	12-2019	4	1	1	1	1	3	6	3	Condoms	STI EXAM	1	1	1	1	3	1	2	7	0	1
271	12-2019	4	1	1	1	1	3	6	3	Condoms	STI EXAM	1	1	1	1	3	1	2	6	0	1
272	12-2019	4	1	1	1	1	3	6	3	Condoms	STI EXAM	1	1	1	1	3	1	1	5	0	1
273	12-2019	4	1	1	1	1	3	6	3	Condoms	STI EXAM	1	1	1	1	3	1	1	3	0	1
274	12-2019	4	1	1	1	1	3	6	2	Condoms		1	1	1	1	3	1	#NULL!	#NULL!	0	1
275	12-2019	4	1	2	3	1	3	6	3	Condoms	STI EXAM	1	1	1	1	3	1	1	4	0	1
276	12-2019	4	1	2	3	1	3	6	3	Condoms	STI EXAM	1	1	1	1	3	1	2	6	0	1
277	12-2019	4	1	1	2	1	3	6	3	Condoms	STI EXAM	1	1	1	1	3	1	2	9	0	1
278	12-2019	4	1	1	2	1	3	6	3	Condoms	STI EXAM	1	1	1	1	3	1	2	6	0	1
279	12-2019	4	1	1	2	1	3	6	3	Condoms	STI EXAM	1	1	1	1	3	1	2	9	0	1
280	12-2019	4	1	2	3	1	3	6	3	Condoms	STI EXAM	1	1	1	1	3	1	2	6	0	1
281	12-2019	4	1	1	1	1	3	6	3	Condoms	STI EXAM	1	1	1	1	3	1	1	4	0	1
282	12-2019	4	1	1	1	1	3	6	3	Condoms	STI EXAM	1	1	1	1	3	1	2	7	0	1
283	12-2019	4	1	1	1	1	3	6	3	Condoms	STI EXAM	1	1	1	1	3	1	2	9	0	1
284	12-2019	4	1	1	2	2	4	8	3	Counseling	VCT	1	1	1	1	3	1	2	7	0	1
285	12-2019	4	1	1	2	2	4	8	3	Counseling	VCT	1	1	1	1	3	1	1	4	0	1
286	12-2019	4	1	1	2	2	4	8	3	Counseling	VCT	1	1	1	1	3	1	2	9	0	1
287	12-2019	4	1	1	2	2	4	8	3	Counseling	VCT	1	1	1	1	3	1	2	7	0	1
288	12-2019	4	1	1	2	2	4	8	3	Counseling	VCT	1	1	1	1	3	1	1	3	0	1
289	12-2019	4	1	1	1	2	4	8	3	Counseling	VCT	1	1	1	1	3	1	2	9	0	1
290	12-2019	4	1	2	3	2	4	8	3	Counseling	VCT	1	1	1	1	3	1	#NULL!	#NULL!	0	1
291	12-2019	4	1	#NULL!	#NULL!	#NULL!	#NULL!	#NULL!	#NULL!			1	1	1	1	3	1	2	9	0	1
292	12-2019	4	1	2	3	2	4	8	3	Counseling	VCT	1	1	1	1	3	1	2	9	0	1
293	12-2019	4	1	1	2	2	4	8	3	Counseling	VCT	1	1	1	1	3	1	2	10	0	1
294	12-2019	4	1	1	1	2	4	8	3	Counseling	VCT	1	1	1	1	3	1	2	7	0	1
295	12-2019	4	1	1	1	2	4	8	3	Counseling	VCT	1	1	1	1	3	1	1	3	0	1
296	12-2019	4	1	1	1	2	4	8	3	Counseling	VCT	1	1	1	1	3	1	1	4	0	1
297	12-2019	4	1	1	1	2	4	8	3	Counseling	VCT	1	1	1	1	3	1	1	4	0	1
298	12-2019	4	1	1	1	2	4	8	3	Counseling	VCT	1	1	1	1	3	1	1	5	0	1
299	12-2019	4	1	1	2	#NULL!	4	8	3	Counseling	VCT	1	1	1	1	3	1	2	8	0	1
300	12-2019	4	1	1	1	1	3	6	3	Condoms	STI EXAM	1	1	1	1	3	1	2	11	0	1
301	12-2019	4	1	2	3	1	3	6	3	Condoms	STI EXAM	1	1	1	1	3	1	2	11	0	1
302	12-2019	4	1	1	1	2	1	1	8	Family planning pills	VCT	1	1	1	1	3	1	2	7	0	1
303	12-2019	4	1	1	2	2	1	2	1	Counseling	Family planning injection	1	1	1	1	3	1	1	5	0	1
304	12-2019	4	1	1	2	2	1	1	1	Family planning pills	Counseling	1	1	1	1	3	1	1	2	0	1
305	12-2019	4	1	1	2	2	1	1	8	Family planning pills	VCT	1	1	1	1	3	1	1	5	0	1
306	12-2019	4	1	1	2	2	4	8	3	Counseling	VCT	1	1	1	1	3	1	1	4	0	1
307	08-2018	3	1	1	2	2	#NULL!	#NULL!	#NULL!			2	1	1	1	3	1	2	10	0	1
308	12-2019	8	2	2	3	2	2	10	6	ANC		1	1	1	1	3	1	2	15	0	1
310	12-2019	6	2	2	3	2	1	1	1	Family planning pills		2	1	1	1	3	1	2	15	0	1
311	12-2019	6	2	2	3	1	3	6	2	Condoms		2	1	1	1	3	1	2	10	0	1
312	12-2019	6	2	1	2	2	1	1	1	Family planning pills		2	1	1	1	3	1	3	20	0	1
313	12-2019	6	2	1	2	2	1	1	1	Family planning pills		2	1	1	1	3	1	2	15	0	1
314	01-2019	6	2	1	2	#NULL!	#NULL!	#NULL!	#NULL!			2	#NULL!	#NULL!	#NULL!	#NULL!	#NULL!	#NULL!	#NULL!	#NULL!	#NULL!
315	12-2019	6	2	2	3	1	3	6	2	Condoms		2	1	1	1	3	1	2	10	0	1
316	12-2019	6	2	2	3	1	3	6	2	Condoms		2	1	1	1	3	1	2	10	0	1
317	02-2019	6	2	1	2	2	1	1	1	Family planning pills		2	1	1	1	3	1	2	15	0	1
319	01-2019	3	1	1	2	2	1	1	1	Family planning pills	E-pills	2	1	1	1	3	1	2	15	0	1
320	12-2019	3	1	1	2	1	3	6	3	Condoms	VCT	2	1	1	1	3	1	2	15	0	1
321	01-2019	3	1	1	2	1	3	6	3	Condoms	VCT	2	1	1	1	3	1	2	10	0	1
322	12-2019	3	1	1	2	2	1	4	8	E-Pills	VCT	2	1	1	1	3	1	2	10	0	1
323	01-2019	3	1	1	2	1	3	6	2	Condoms		2	1	1	1	3	2	1	5	0	1
324	12-2019	3	1	1	2	1	3	6	3	Condoms	VCT	2	1	1	1	3	1	2	11	0	1
325	12-2019	3	1	1	1	1	3	6	3	Condoms	VCT	2	1	1	1	3	1	2	10	0	1
326	12-2019	3	1	1	2	1	4	8	3	VCT		2	#NULL!	#NULL!	#NULL!	#NULL!	#NULL!	2	10	0	1
327	11-2018	3	1	1	2	2	2	11	4	Pregnancy test		2	1	1	1	3	1	2	10	0	1
328	12-2019	3	1	1	2	2	2	11	4	Pregnancy test	VCT	2	1	1	1	3	1	2	10	0	1
329	12-2019	3	1	1	2	2	4	8	3	VCT		2	1	1	1	3	1	2	10	0	1
330	11-2018	3	1	1	1	1	3	6	2	Condoms		2	1	1	#NULL!	3	1	1	1	0	1
331	12-2019	3	1	1	1	1	1	1	1	Family planning pills		2	1	1	3	3	1	#NULL!	#NULL!	#NULL!	#NULL!
332	09-2018	3	1	1	1	1	3	6	2	Condoms		2	1	1	#NULL!	3	1	1	2	0	1
333	12-2019	3	1	1	2	1	3	6	2	Condoms		2	1	1	#NULL!	3	1	1	1	0	1
334	11-2018	3	1	1	1	2	2	11	4	Pregnancy test		2	1	1	1	3	1	2	10	0	1
335	12-2019	3	1	1	2	1	5	7	7	Counseling		2	1	1	1	3	1	1	2	0	1
336	12-2019	3	1	#NULL!	#NULL!	1	5	7	7	Counseling		2	1	1	1	3	1	1	5	0	1
337	12-2018	3	1	2	3	1	3	6	2	Condoms		2	1	1	1	3	1	2	11	0	1
338	12-2019	3	1	1	2	1	3	6	2	Condoms		2	1	1	1	3	1	1	1	0	1
339	12-2018	3	1	1	2	2	1	1	1	Family planning pills		2	1	1	1	3	1	3	18	0	1
340	11-2018	3	1	1	2	2	1	1	1	Family planning pills		2	1	1	1	3	1	2	15	0	1
341	12-2019	3	1	1	2	1	3	6	2	Counseling	Condoms	2	1	1	1	3	1	1	5	0	1
342	12-2018	3	1	#NULL!	#NULL!	#NULL!	4	8	3	VCT	Counseling	2	1	1	1	3	1	1	5	0	1
343	12-2019	3	1	1	2	1	3	6	3	Condoms	VCT	2	1	1	1	3	1	2	10	0	1
344	01-2019	3	1	1	2	2	4	8	3	VCT		2	1	1	1	3	1	2	10	0	1
345	11-2018	3	1	2	3	1	4	8	3	VCT		2	1	1	1	3	1	2	10	0	1
346	01-2019	9	2	1	1	1	3	6	2	Condoms	Counseling	1	1	1	1	3	1	1	3	0	1
347	12-2019	9	2	1	2	2	1	1	1	Family planning pills		1	1	1	1	3	1	1	5	0	1
348	12-2019	9	2	1	1	1	3	6	2	Condoms		1	1	1	1	3	1	1	5	0	1
349	01-2019	9	2	1	1	1	3	6	2	Condoms	Counseling	1	1	1	1	3	1	2	10	0	1
350	01-2019	9	2	2	3	1	5	7	7	Counseling		1	1	1	1	3	1	2	10	0	1
351	07-2018	9	2	1	2	2	#NULL!	#NULL!	#NULL!			1	1	1	3	2	1	#NULL!	#NULL!	#NULL!	2
352	01-2019	9	2	1	2	2	4	8	3	Counseling	VCT	2	1	1	1	3	1	1	2	0	1
353	02-2019	9	2	1	2	1	3	6	2	Condoms		2	1	1	1	3	1	1	1	0	1
354	12-2019	9	2	1	2	1	5	7	7	Counseling		2	1	1	1	3	1	1	2	0	1
355	12-2019	9	2	1	2	1	3	6	2	Condoms	Counseling	2	1	1	1	3	1	2	9	0	1
356	12-2019	9	2	1	2	1	3	6	2	Condoms	Counseling	2	1	1	1	3	1	2	10	0	1
357	12-2019	9	2	1	1	2	4	8	3	Counseling	VCT	2	1	1	1	3	1	1	2	0	1
358	02-2019	9	2	1	1	2	5	7	7	RH. Info		2	1	1	1	3	1	1	2	0	1
359	12-2019	9	2	1	2	1	5	7	7	Counseling		1	1	1	1	3	1	1	5	0	1
360	12-2019	9	2	2	3	1	3	6	2	Condoms	Counseling	2	1	1	1	3	1	1	2	0	1
361	12-2019	9	2	2	3	1	3	6	2	Condoms		1	1	1	1	3	1	3	20	0	1
362	12-2019	9	2	1	2	1	3	6	2	Condoms		1	1	1	1	3	1	2	10	0	1
363	01-2019	9	2	1	2	1	3	6	2	Condoms	Counseling	1	1	1	1	3	1	1	3	0	1
364	12-2019	4	1	1	1	2	1	1	8	Family planning pills	VCT	1	1	1	1	3	1	2	6	0	1
365	12-2019	4	1	1	2	2	1	1	1	Family planning pills	Counseling	1	1	1	1	1	1	2	10	0	1
366	12-2019	4	1	1	2	2	1	1	8	Family planning pills	VCT	1	1	1	1	1	1	2	10	50	1
367	12-2019	4	1	1	2	2	1	2	8	Family planning injection	VCT	1	1	1	1	3	1	2	10	0	1
368	12-2019	4	1	1	1	2	1	2	8	Family planning injection	VCT	1	1	1	1	3	1	2	6	0	1
369	12-2019	4	1	1	1	2	1	1	8	Family planning pills	VCT	1	1	1	1	3	1	2	7	0	1
370	01-2019	6	2	1	2	2	2	10	6	ANC		2	1	1	1	1	1	1	2	0	1
371	01-2019	9	2	2	3	2	2	11	4	Pregnancy test	Counseling	1	1	1	1	3	1	3	20	0	1
372	01-2019	9	2	1	2	1	3	6	2	Condoms	Counseling	1	1	1	1	3	1	2	10	0	1
373	12-2019	9	2	1	2	1	3	6	2	Condoms		1	1	1	1	3	1	1	1	0	1
374	01-2019	9	2	1	2	1	3	6	2	Condoms	Counseling	1	1	1	1	3	1	1	1	0	1
375	01-2019	9	2	2	3	1	4	8	3	Counseling	STI EXAM	1	1	1	1	3	1	1	2	0	1
376	01-2019	9	2	1	2	1	4	8	3	VCT		1	1	1	1	3	1	2	10	0	1
377	12-2019	9	2	2	3	2	5	7	7	Counseling		1	1	1	1	3	1	3	30	0	1
378	12-2019	9	2	2	3	2	2	11	4	Pregnancy test		1	1	1	1	3	1	2	15	0	1
379	01-2019	9	2	1	2	1	3	6	2	Condoms		1	1	1	1	3	1	3	25	0	1
380	01-2019	9	2	2	3	2	2	11	4	Pregnancy test		1	1	1	1	3	1	2	15	0	1
381	01-2019	9	2	2	3	1	5	7	7	Counseling		1	1	1	1	3	1	1	3	0	#NULL!
382	01-2019	9	2	1	2	1	5	7	7	Counseling		1	1	1	1	3	1	1	2	0	1
383	01-2019	9	2	1	2	1	3	6	2	Condoms	Counseling	1	1	1	1	3	1	1	4	0	1
384	01-2019	9	2	2	3	2	1	1	1	Family planning pills		1	1	1	1	3	1	1	5	0	1
385	01-2019	9	2	1	2	1	3	6	2	Counseling	Condoms	1	1	1	1	3	1	1	5	0	1
386	12-2019	9	2	2	3	2	2	11	4	Pregnancy test	Condoms	1	1	1	1	3	1	3	20	0	1
387	02-2019	9	2	2	3	2	2	11	4	Pregnancy test		1	1	1	1	1	1	3	25	0	1
388	01-2019	9	2	1	2	1	3	6	2	Condoms	Counseling	1	1	1	1	3	1	1	1	0	1
389	01-2019	9	2	2	3	1	4	8	3	Counseling	VCT	1	1	1	1	3	1	1	2	0	1
390	01-2019	9	2	2	3	1	3	6	2	Condoms	Counseling	1	1	1	1	3	1	1	3	0	1
391	01-2019	9	2	1	2	2	1	4	1	E-Pills		1	1	1	1	3	1	1	4	0	1
392	02-2019	9	2	1	2	1	3	6	2	Condoms	Counseling	1	1	1	1	3	1	1	5	0	1
393	12-2019	9	2	2	3	2	1	2	1	Family planning injection		1	1	1	1	3	1	1	5	0	1
394	11-2018	9	2	1	2	1	3	6	2	Condoms		1	1	1	1	3	1	1	5	0	1
395	01-2019	9	2	1	2	2	1	2	1	Family planning injection		1	1	1	1	3	1	1	5	0	1
396	12-2019	9	2	1	2	2	1	2	1	Family planning injection	Counseling	1	#NULL!	#NULL!	1	#NULL!	#NULL!	#NULL!	#NULL!	#NULL!	1
397	01-2019	9	2	1	2	1	4	8	3	Counseling	STI EXAM	1	1	1	1	3	1	1	3	0	1
398	12-2018	9	2	1	2	1	3	6	2	Condoms	Counseling	1	1	1	1	3	1	1	5	0	1
399	11-2018	9	2	1	2	1	3	6	2	Condoms		1	1	1	1	3	1	1	5	0	1
400	12-2019	3	1	1	2	1	3	6	3	Condoms	VCT	2	1	1	1	3	1	2	15	0	1
401	12-2019	3	1	1	1	2	1	4	1	E-Pills		2	1	1	1	3	1	2	7	0	1
402	10-2018	3	1	1	2	2	1	1	1	Condoms	Family planning pills	2	1	1	1	3	1	1	2	0	1
403	12-2019	3	1	1	2	2	1	1	1	E-Pills	Family planning pills	2	1	1	1	3	1	2	10	0	1
404	12-2019	3	1	1	2	2	#NULL!	#NULL!	#NULL!			2	1	1	1	3	1	2	10	0	1
405	12-2019	3	1	2	3	2	1	4	8	E-Pills	VCT	2	1	1	1	3	1	2	10	0	1
406	12-2019	9	2	2	3	2	1	1	1	Family planning pills		1	1	1	1	3	1	1	5	0	1
407	12-2019	9	2	2	3	1	3	6	2	Condoms	Counseling	1	1	1	1	3	1	2	10	0	1
408	12-2019	3	1	1	1	1	3	6	2	Condoms		2	1	1	1	3	1	2	15	0	1
409	12-2019	3	1	1	2	1	3	6	3	Condoms	VCT	2	1	1	1	3	1	2	10	0	1
410	12-2019	3	1	1	1	2	1	1	1	E-Pills	Family planning pills	2	1	1	1	3	1	2	10	0	1
411	12-2019	3	1	1	2	1	3	6	3	Condoms	VCT	2	1	1	1	3	1	2	10	0	1
412	12-2019	3	1	1	2	2	1	1	1	Counseling	Family planning pills	2	1	1	1	3	1	2	10	0	1
413	12-2019	3	1	1	2	1	3	6	3	Condoms	VCT	2	1	1	1	3	1	2	8	0	1
414	11-2018	3	1	2	3	2	4	8	3	Counseling	VCT	2	1	1	1	3	1	2	6	0	1
415	12-2019	3	1	1	2	1	3	6	3	Condoms	VCT	2	1	1	1	3	1	2	10	0	1
416	12-2019	3	1	1	2	2	1	1	1	Counseling	Family planning pills	2	1	1	1	3	1	1	4	0	1
417	12-2019	3	1	1	2	2	1	1	8	VCT	Family planning pills	2	1	1	1	3	1	2	10	0	1
418	11-2018	9	2	1	2	1	3	6	2	Condoms	Counseling	1	1	1	1	3	1	1	3	0	1
419	11-2018	9	2	1	2	2	1	1	1	Counseling	Family planning pills	1	1	1	1	3	1	2	10	0	1
420	11-2018	9	2	1	2	2	#NULL!	#NULL!	#NULL!			1	1	1	1	3	1	3	30	0	1
421	11-2018	9	2	2	3	1	3	6	2	Condoms	Counseling	1	1	1	1	3	1	2	10	0	1
422	11-2018	9	2	1	2	1	3	6	2	Condoms		1	#NULL!	#NULL!	#NULL!	#NULL!	#NULL!	#NULL!	#NULL!	0	1
423	01-2019	9	2	2	3	1	3	6	2	Condoms	Counseling	1	1	1	1	3	1	1	2	0	1
424	11-2018	3	1	1	1	2	1	1	1	Family planning pills		2	1	1	1	3	1	2	14	0	1
425	01-2019	9	2	1	2	2	1	1	1	Counseling	Family planning pills	1	1	1	1	3	1	1	3	0	1
426	01-2019	9	2	1	2	1	3	6	2	Condoms	Counseling	1	1	1	1	3	1	1	2	0	1
427	01-2019	9	2	2	3	1	3	6	2	Condoms		1	1	1	1	3	1	1	5	0	1
428	01-2019	9	2	1	2	1	3	6	2	Condoms	Counseling	1	1	1	1	3	1	2	10	0	1
429	12-2019	9	2	2	3	2	1	1	1	Family planning pills		1	1	1	1	3	1	2	10	0	1
430	01-2019	9	2	1	1	1	3	6	3	Condoms	VCT	1	1	1	1	3	1	1	4	0	1
431	01-2019	9	2	1	2	1	3	6	2	Condoms	Counseling	1	1	1	1	3	1	1	4	0	1
432	11-2018	3	1	1	1	1	5	7	7	Counseling		2	1	1	1	3	1	2	12	0	1
433	12-2019	3	1	1	1	2	2	11	4	Pregnancy test		2	1	1	1	3	1	2	12	0	1
434	12-2018	3	1	1	2	2	1	4	8	E-Pills	VCT	2	1	1	1	3	1	2	10	0	1
435	10-2018	3	1	2	3	2	1	4	1	E-Pills		2	1	1	1	3	1	1	5	0	1
436	12-2019	4	1	1	2	1	3	6	2	Condoms		1	1	1	1	3	1	1	0	0	1
437	12-2019	5	2	1	2	2	1	1	1	Family planning pills		1	1	1	1	3	1	1	2	0	1
438	01-2019	5	2	1	1	2	1	1	1	Family planning pills		1	1	1	1	3	1	1	0	0	1
439	01-2019	5	2	1	2	1	1	4	1	E-Pills	Condoms	1	1	1	1	3	1	1	0	0	1
440	01-2019	5	2	2	3	1	3	6	3	Condoms	VCT	1	1	1	1	3	1	1	0	0	1
441	01-2019	5	2	2	3	2	1	1	1	Family planning pills		1	1	1	1	3	1	1	0	0	1
442	01-2019	5	2	2	3	1	3	6	2	Condoms		1	1	1	1	3	1	1	1	0	1
443	01-2019	3	1	1	2	1	3	6	2	Condoms	Counseling	2	1	1	1	3	1	1	5	0	1
444	12-2018	3	1	1	1	1	5	7	7	Counseling		2	1	1	1	3	1	2	13	0	1
445	01-2019	3	1	2	3	2	1	2	1	Family planning injection		2	1	1	1	3	1	2	11	0	1
446	01-2019	3	1	1	2	2	5	7	7	Counseling		2	1	1	1	3	1	2	14	0	1
447	12-2019	3	1	1	1	1	4	8	3	STI EXAM		2	1	1	1	3	1	2	11	0	1
448	12-2018	3	1	1	1	1	3	6	3	Condoms	VCT	2	1	1	1	3	1	2	10	0	1
449	12-2019	3	1	2	3	2	1	2	1	Family planning injection		2	1	1	1	3	1	2	12	0	1
450	12-2019	3	1	1	1	1	3	6	2	Condoms	Counseling	2	1	1	1	3	1	2	10	0	1
451	12-2019	3	1	1	1	1	3	6	3	Condoms	STI EXAM	2	1	1	1	3	1	2	10	0	1
452	10-2018	3	1	1	1	2	1	1	1	Family planning pills		2	1	1	1	3	1	3	30	0	1
453	10-2018	3	1	1	1	2	1	1	1	Family planning pills		2	1	1	1	3	1	#NULL!	#NULL!	0	1
454	10-2018	3	1	1	1	2	#NULL!	#NULL!	#NULL!			2	1	3	2	3	3	#NULL!	#NULL!	0	1
455	01-2019	3	1	1	2	1	3	6	3	Condoms	VCT	2	1	1	1	3	1	1	2	0	1
456	12-2019	3	1	1	2	2	1	1	1	Family planning pills		2	1	1	1	3	1	1	5	0	1
457	01-2019	3	1	1	1	2	1	1	1	Family planning pills		2	1	1	1	3	1	1	2	0	1
458	10-2018	3	1	1	1	2	1	1	8	VCT	Family planning pills	2	1	1	1	3	1	2	12	0	1
461	01-2019	3	1	1	2	2	1	4	1	E-Pills		2	1	1	1	3	1	1	2	0	1
462	12-2019	3	1	2	3	2	#NULL!	#NULL!	#NULL!			2	1	1	1	3	1	1	5	0	1
463	12-2019	3	1	1	2	2	3	6	3	Condoms	VCT	2	1	1	1	3	1	1	1	0	1
464	12-2019	5	2	2	3	1	4	8	3	STI EXAM		1	1	1	1	3	1	1	0	0	1
465	12-2019	5	2	1	2	1	3	6	2	Condoms		1	1	1	1	3	1	1	0	0	1
466	11-2018	3	1	1	2	2	1	1	8	VCT	Family planning pills	2	1	1	1	3	1	2	7	0	1
467	12-2019	5	2	1	2	1	3	6	2	Condoms		1	1	1	1	3	1	1	0	0	1
469	12-2019	3	1	1	2	2	1	1	1	Counseling	Family planning pills	2	1	1	1	3	1	1	1	0	1
471	12-2019	7	1	1	2	2	2	11	4	Pregnancy test	ANC	1	1	1	1	3	1	2	15	0	1
472	01-2019	7	1	1	2	1	3	6	2	Condoms		1	1	1	1	3	1	1	0	0	1
473	12-2019	7	1	2	3	1	3	6	3	Condoms	VCT	1	1	1	1	3	1	1	5	0	1
474	01-2019	7	1	1	2	2	1	1	1	Family planning pills		1	1	1	1	3	1	1	5	0	1
475	12-2019	7	1	1	1	2	2	11	4	Pregnancy test	VCT	1	1	1	1	3	1	1	2	0	1
476	12-2019	7	1	1	2	1	3	6	3	Condoms	VCT	1	1	1	1	3	1	1	0	0	1
477	12-2019	7	1	1	2	1	4	8	3	Counseling	VCT	1	1	1	1	3	1	1	2	0	1
478	12-2019	7	1	1	2	2	2	11	4	Pregnancy test	VCT	1	1	1	1	3	1	1	2	0	1
479	01-2019	7	1	2	3	2	1	1	1	Family planning pills		1	1	1	1	3	1	2	10	0	1
480	01-2019	7	1	2	3	2	2	10	6	ANC		1	1	1	1	3	1	3	20	0	1
481	12-2019	7	1	1	2	2	2	11	3	Pregnancy test	STI EXAM	1	1	1	1	3	1	1	5	0	1
482	12-2019	7	1	1	2	2	1	1	1	Family planning pills		1	1	1	1	3	1	1	5	0	1
483	12-2019	7	1	2	3	2	1	1	4	Pregnancy test	Family planning pills	1	1	1	1	3	1	1	2	0	1
484	01-2019	7	1	2	3	1	3	6	2	Condoms		1	1	1	2	2	1	1	2	0	1
485	12-2019	7	1	1	2	1	3	6	3	Condoms	VCT	1	1	1	1	3	1	1	1	0	1
486	12-2019	7	1	2	3	2	5	7	7	Counseling		1	1	1	1	3	1	1	5	0	1
487	01-2019	7	1	2	3	2	4	8	3	Counseling	VCT	1	1	1	1	3	1	1	5	0	1
488	01-2019	7	1	1	2	#NULL!	4	8	3	VCT	STI EXAM	1	1	1	1	3	1	1	5	0	1
489	01-2019	7	1	1	1	2	3	6	3	Condoms	VCT	1	1	1	1	3	1	1	4	0	1
490	01-2019	7	1	1	2	2	3	6	3	Condoms	VCT	1	1	1	1	3	1	1	4	0	1
491	01-2019	7	1	1	2	2	4	8	3	VCT	STI EXAM	1	1	1	1	3	1	1	2	0	1
492	01-2019	7	1	1	2	2	4	8	3	VCT	STI EXAM	1	1	1	1	3	1	2	10	0	1
493	01-2019	7	1	2	3	1	4	8	3	Counseling	VCT	1	1	1	1	3	1	1	2	0	1
494	01-2019	7	1	2	3	1	4	8	3	Counseling	VCT	1	1	1	1	3	1	1	5	0	1
495	12-2019	7	1	1	2	2	5	7	7	Counseling		1	1	1	1	3	1	1	5	0	1
496	12-2019	7	1	1	2	2	1	1	1	Counseling	Family planning pills	1	1	1	1	3	1	1	2	0	1
497	12-2019	7	1	#NULL!	#NULL!	#NULL!	#NULL!	#NULL!	#NULL!			1	1	1	1	3	1	#NULL!	#NULL!	0	1
498	12-2019	7	1	1	1	2	1	1	1	Counseling	Family planning pills	1	1	1	1	3	1	3	30	0	1
499	12-2019	7	1	2	3	2	1	1	1	Counseling	Family planning pills	1	1	1	1	3	1	1	2	0	1
500	01-2019	7	1	1	2	2	1	1	8	VCT	Family planning pills	1	1	1	1	3	1	#NULL!	#NULL!	0	1
501	01-2019	7	1	1	2	2	1	1	8	VCT	Family planning pills	1	1	1	1	3	1	2	10	0	1
503	12-2019	3	1	1	1	1	3	6	3	Condoms	STI EXAM	2	1	1	1	3	1	2	10	0	1
504	12-2019	3	1	1	1	1	3	6	2	Condoms		2	1	1	1	3	2	2	10	0	1
505	12-2018	3	1	1	2	1	3	6	3	VCT	Condoms	2	1	1	1	3	1	1	1	0	1
506	10-2018	3	1	1	1	1	3	6	3	Condoms	VCT	2	1	1	1	3	1	2	9	0	1
507	12-2018	3	1	1	2	2	1	1	8	VCT	Family planning pills	2	1	1	1	3	1	1	1	0	1
509	12-2019	3	1	1	2	2	1	1	1	Family planning pills		2	1	1	1	3	1	1	5	0	1
510	10-2018	3	1	1	2	1	4	8	3	Counseling	VCT	2	1	1	1	3	1	2	11	0	1
511	12-2019	3	1	1	2	1	3	6	3	Condoms	VCT	2	1	1	1	3	1	2	7	0	1
513	12-2019	3	1	1	2	2	1	1	1	Family planning pills		2	1	1	1	3	1	2	10	0	1
514	12-2018	3	1	1	2	2	1	4	8	VCT	E-pills	2	1	1	1	3	1	1	5	0	1
515	12-2019	3	1	1	2	1	3	6	2	Condoms		2	1	1	1	3	1	2	11	0	1
516	12-2019	3	1	1	2	2	3	6	3	Condoms	VCT	2	1	1	1	3	1	2	7	0	1
518	01-2019	3	1	1	1	2	1	1	1	Family planning pills		2	1	1	1	3	1	1	2	0	1
519	01-2019	3	1	1	2	2	4	8	3	Counseling	VCT	2	1	1	1	3	1	2	7	0	1
521	01-2019	3	1	1	1	1	4	8	3	Counseling	VCT	2	1	1	1	3	1	3	16	0	1
522	11-2018	3	1	1	2	1	3	6	2	Counseling	Condoms	2	1	1	1	3	1	1	3	0	1
523	12-2019	3	1	1	1	2	4	8	3	VCT	Counseling	2	1	1	1	2	1	2	15	0	1
524	12-2019	3	1	2	3	2	1	1	8	VCT	Family planning pills	2	1	1	1	3	1	2	10	0	1
525	12-2019	3	1	1	2	1	4	8	3	Counseling	VCT	2	1	1	1	3	1	2	11	0	1
526	12-2019	3	1	1	1	1	3	6	2	Condoms		2	1	1	1	3	1	1	1	0	1
527	12-2019	3	1	1	2	2	4	8	3	Counseling	VCT	2	1	1	1	3	1	1	1	0	1
528	12-2019	5	2	2	3	1	3	6	2	Condoms	Counseling	1	1	1	1	3	1	1	0	0	1
529	12-2019	3	1	1	1	2	4	8	3	Counseling	VCT	2	1	1	1	3	1	2	10	0	1
530	12-2019	3	1	1	1	2	1	1	4	Pregnancy test	Family planning pills	2	1	1	1	3	1	1	5	0	1
531	12-2019	3	1	1	2	1	1	1	1	Counseling	Family planning pills	2	1	1	1	3	1	1	2	0	1
532	12-2019	3	1	1	2	1	3	6	3	Condoms	VCT	2	1	1	1	3	1	2	9	0	1
533	11-2018	3	1	1	2	2	1	1	8	VCT	Family planning pills	2	1	1	1	3	1	2	11	0	1
537	12-2019	3	1	1	1	1	1	1	8	VCT	Family planning pills	2	1	1	1	3	1	2	10	0	1
538	12-2019	3	1	1	1	2	1	1	8	VCT	Family planning pills	2	1	1	1	3	1	1	5	0	1
539	12-2019	3	1	2	3	2	1	1	1	Family planning pills		2	1	1	1	3	1	1	1	0	1
540	12-2019	3	1	1	2	2	1	1	1	Family planning pills		2	1	1	1	3	1	2	11	0	1
541	12-2019	3	1	1	2	1	3	6	3	Condoms	VCT	2	1	1	1	3	1	2	7	0	1
542	12-2019	3	1	1	2	2	1	1	8	VCT	Family planning pills	2	1	1	1	3	1	2	10	0	1
543	12-2019	3	1	1	1	2	1	1	1	Family planning pills		2	1	1	1	3	1	2	10	0	1
544	11-2018	3	1	1	2	2	2	11	4	Pregnancy test		2	1	1	1	3	1	1	5	0	1
545	12-2019	5	2	1	2	1	3	6	3	Condoms	VCT	1	1	1	1	3	1	1	5	0	1
546	02-2019	7	1	1	1	2	4	8	3	Counseling	VCT	1	1	1	1	3	1	3	20	0	1
547	02-2019	7	1	2	3	1	4	8	3	Counseling	VCT	1	1	1	1	3	1	1	5	0	1
550	12-2019	8	2	2	3	2	2	10	6	ANC		1	1	1	1	3	1	2	10	0	1
551	12-2019	8	2	1	2	2	2	10	6	ANC		1	1	1	1	3	1	2	10	0	1
552	12-2019	4	1	1	1	2	1	1	8	VCT	Family planning pills	1	1	1	1	3	1	#NULL!	#NULL!	0	1
553	12-2019	4	1	1	1	2	1	1	8	VCT	Family planning pills	1	1	1	1	3	1	1	2	0	1
554	12-2019	4	1	1	1	2	1	1	8	VCT	Family planning pills	1	1	1	1	3	1	2	9	0	1
555	12-2019	4	1	1	1	2	1	1	8	VCT	Family planning pills	1	1	1	1	3	1	2	8	0	1
556	12-2019	5	2	2	3	1	4	8	3	Counseling	VCT	1	1	1	1	3	1	1	0	0	1
558	12-2019	3	1	2	3	1	4	8	3	Counseling	VCT	2	1	1	1	3	1	2	13	0	1
559	01-2019	3	1	1	2	2	1	1	1	Counseling	Family planning pills	2	1	1	1	3	1	1	5	0	1
560	01-2019	3	1	2	3	2	#NULL!	#NULL!	#NULL!			2	1	1	1	3	1	2	9	0	1
561	01-2019	3	1	1	2	1	4	8	3	VCT	Counseling	2	1	1	1	3	1	1	5	0	1
562	12-2019	3	1	1	1	1	4	8	3	VCT	Counseling	2	1	1	1	3	1	2	8	0	1
563	01-2019	3	1	1	2	1	4	8	3	VCT	Counseling	2	1	1	1	3	1	2	15	0	1
564	12-2019	4	1	1	1	2	#NULL!	#NULL!	#NULL!			1	1	1	1	3	1	2	7	0	1
565	12-2019	4	1	1	1	2	1	1	8	VCT	Family planning pills	1	1	1	1	3	1	1	3	0	1
566	12-2019	4	1	1	1	2	1	1	8	VCT	Family planning pills	1	1	1	1	3	1	2	8	0	1
568	09-2018	5	2	1	2	1	3	6	2	Condoms		1	1	1	1	3	1	1	5	0	1
569	02-2019	6	2	1	2	2	1	1	1	Family planning pills		2	1	1	1	3	1	2	10	0	1
570	02-2019	8	2	1	2	2	2	10	6	Counseling	ANC	1	1	1	1	3	1	2	7	0	1
571	02-2019	8	2	1	2	2	1	1	8	VCT	Family planning pills	1	1	1	1	3	1	3	20	0	1
572	02-2019	8	2	1	2	2	1	3	1	fp removal		1	1	1	1	3	1	3	20	0	1
573	12-2019	8	2	1	2	2	1	1	1	Family planning pills		1	1	1	1	3	1	#NULL!	#NULL!	0	1
574	12-2019	8	2	2	3	2	1	1	1	Family planning pills		1	1	1	1	3	1	2	10	0	1
575	01-2019	8	2	1	1	1	3	6	2	Condoms		2	1	1	1	3	1	1	2	0	1
576	12-2019	8	2	1	2	2	4	8	3	VCT	Counseling	1	1	1	1	3	1	1	3	0	1
577	12-2019	8	2	1	1	2	2	10	6	ANC		1	1	1	1	3	2	2	10	0	1
578	10-2018	8	2	1	1	1	3	6	3	VCT	Condoms	2	1	1	1	3	1	1	3	0	1
579	12-2019	8	2	1	2	2	4	8	3	VCT	Counseling	1	1	1	1	2	1	1	5	0	1
580	12-2019	8	2	1	2	2	1	3	8	VCT	fp removal	1	1	1	1	3	1	2	15	0	1
582	02-2019	8	2	1	2	2	2	10	6	ANC		1	1	1	1	3	#NULL!	#NULL!	#NULL!	0	1
584	12-2019	4	1	1	1	2	1	1	8	VCT	Family planning pills	1	1	1	1	3	1	1	2	0	1
585	12-2019	4	1	1	1	2	1	1	8	VCT	Family planning pills	1	1	1	1	3	1	1	4	0	1
586	12-2019	4	1	1	1	2	1	1	8	VCT	Family planning pills	1	1	1	1	3	1	2	6	0	1
587	12-2019	4	1	1	1	2	1	1	8	VCT	Family planning pills	1	1	1	1	3	1	1	4	0	1
588	12-2019	4	1	1	1	2	1	1	8	VCT	Family planning pills	1	1	1	1	3	1	1	5	0	1
589	12-2019	4	1	1	1	2	1	1	8	VCT	Family planning pills	1	1	1	1	3	1	1	4	0	1
590	01-2019	8	2	2	3	1	3	6	2	Condoms		1	1	1	1	3	1	1	5	0	1
591	12-2019	8	2	2	3	1	3	6	2	Condoms		1	1	1	1	3	1	1	5	0	1
593	01-2019	8	2	2	3	2	2	10	6	ANC		1	1	1	1	3	2	2	10	0	1
594	12-2019	8	2	2	3	2	4	8	3	Counseling	VCT	1	1	1	1	3	1	1	5	0	1
596	12-2019	3	1	1	2	2	3	6	2	Condoms	Counseling	2	1	1	1	3	1	2	10	0	1
597	10-2018	3	1	1	1	2	4	8	3	VCT	Counseling	2	1	1	1	3	1	1	5	0	1
598	12-2019	3	1	1	1	2	3	6	3	Condoms	VCT	2	1	1	1	3	1	2	10	0	1
599	12-2019	3	1	1	1	1	#NULL!	#NULL!	#NULL!			2	1	1	1	3	1	2	11	0	1
600	12-2019	9	2	2	3	1	3	6	2	Counseling	Condoms	1	1	1	1	3	1	1	5	0	1
601	12-2019	9	2	1	2	2	1	1	1	Counseling	Family planning pills	1	1	1	1	3	1	1	5	0	1
602	12-2019	9	2	2	3	2	1	1	1	Family planning pills		1	1	1	1	3	1	1	2	0	1
603	02-2019	9	2	1	2	1	3	6	2	Condoms		1	1	1	1	3	1	1	5	0	1
604	01-2019	9	2	1	2	2	2	11	4	Pregnancy test		1	1	1	1	3	1	2	15	0	1
605	12-2019	9	2	1	2	1	3	6	2	Condoms	Counseling	1	1	1	1	3	1	1	1	0	1
606	01-2019	9	2	2	3	1	3	6	3	Condoms	VCT	1	1	1	1	3	1	1	5	0	1
607	01-2019	9	2	1	2	1	3	6	3	Condoms	VCT	1	1	1	1	3	1	1	5	0	1
608	12-2019	9	2	1	2	2	1	1	1	Counseling	Family planning pills	1	1	1	1	3	1	3	20	0	1
609	12-2019	9	2	1	2	1	3	6	2	Condoms		1	1	1	1	3	1	1	5	0	1
610	01-2019	9	2	1	2	2	4	8	3	Counseling	VCT	1	1	1	1	3	1	1	2	0	1
611	01-2019	9	2	1	2	2	1	1	1	E-Pills	Family planning pills	1	1	1	1	3	1	1	3	0	1
612	01-2019	9	2	2	3	1	3	6	2	Condoms	Counseling	1	1	1	1	3	1	2	10	0	1
613	12-2019	9	2	1	2	2	1	1	1	Counseling	Family planning pills	1	1	1	1	3	1	1	5	0	1
614	01-2019	9	2	1	2	1	1	1	1	Family planning pills		1	1	1	1	3	1	1	5	0	1
615	01-2019	9	2	1	2	1	4	8	3	Counseling	STI EXAM	1	1	1	1	3	1	2	15	0	1
616	01-2019	9	2	2	3	2	1	1	1	Family planning pills		1	1	1	1	3	1	1	5	0	1
617	12-2019	9	2	1	2	2	3	6	2	Counseling	Condoms	1	1	1	1	3	1	2	10	0	1
619	01-2019	9	2	2	3	2	3	6	2	Condoms	Counseling	1	1	1	1	3	1	1	3	0	1
620	12-2019	9	2	2	3	1	3	6	2	Condoms	Counseling	1	1	1	1	3	1	2	10	0	1
621	12-2019	3	1	1	1	1	3	6	2	Counseling	Condoms	2	1	1	1	3	1	1	2	0	1
622	12-2018	5	2	1	2	1	3	6	2	Condoms	Counseling	1	1	1	1	3	1	1	0	0	1
623	12-2019	5	2	2	3	1	3	6	2	Counseling	Condoms	1	1	1	1	3	1	1	0	0	1
624	12-2019	5	2	1	1	1	3	6	2	Condoms	Counseling	1	1	1	1	3	1	1	0	0	1
625	12-2019	8	2	2	3	2	1	1	1	Family planning pills		1	1	1	1	3	1	1	5	0	1
626	12-2019	8	2	1	2	1	3	6	2	Condoms		1	1	1	1	3	1	1	2	0	1
628	12-2019	5	2	#NULL!	#NULL!	2	1	2	1	Counseling	Family planning injection	1	1	1	1	3	1	1	0	0	1
629	12-2019	5	2	1	2	2	2	11	5	Counseling	PAC	1	1	1	1	3	1	1	1	600	1
630	12-2019	5	2	#NULL!	#NULL!	1	3	6	2	Condoms	Counseling	1	1	1	1	3	1	1	0	0	1
631	12-2019	5	2	1	2	1	3	6	2	Condoms	Counseling	1	1	1	1	3	1	1	0	0	1
632	12-2019	5	2	1	2	1	3	6	3	Condoms	VCT	1	1	1	1	3	1	1	0	0	1
633	12-2019	5	2	2	3	2	1	1	1	Counseling	Family planning pills	1	1	1	1	3	1	1	1	0	1
634	12-2019	5	2	1	2	1	3	6	2	Condoms	Counseling	1	1	1	1	3	1	1	0	0	1
635	12-2019	5	2	1	1	2	5	7	7	Counseling		1	1	1	1	3	1	1	2	0	1
636	12-2018	5	2	1	2	2	1	2	1	Family planning injection		1	1	1	1	3	1	1	0	0	1
637	12-2018	5	2	1	2	1	3	6	3	Condoms	VCT	1	1	1	1	3	1	1	0	0	1
638	12-2019	5	2	1	2	1	3	6	2	Condoms	Counseling	1	1	1	1	3	1	1	0	0	1
639	12-2019	5	2	1	1	1	3	6	2	Condoms	Counseling	1	1	1	1	3	1	1	0	0	1
640	12-2018	9	2	1	1	1	1	1	1	Condoms	Family planning pills	1	1	1	1	1	1	#NULL!	#NULL!	0	#NULL!
641	12-2018	9	2	2	3	1	3	6	2	Condoms		1	1	1	1	3	1	1	5	0	1
642	12-2018	9	2	1	2	1	5	7	7	Counseling		1	1	1	1	3	1	1	5	0	1
643	12-2019	9	2	1	2	2	1	1	1	Counseling	Family planning pills	1	1	1	1	3	1	1	5	0	1
644	12-2019	9	2	2	3	1	3	6	2	Condoms	Counseling	1	1	1	1	3	1	1	5	0	1
645	12-2018	9	2	1	2	2	1	1	1	Counseling	Family planning pills	1	1	1	1	3	1	1	3	0	1
646	12-2018	9	2	2	3	1	3	6	2	Condoms	Counseling	1	1	1	1	3	1	2	10	0	1
647	12-2019	9	2	2	3	2	1	1	1	Counseling	Family planning pills	1	1	1	1	3	1	2	10	0	1
648	12-2019	9	2	1	2	1	3	6	2	Condoms	Counseling	1	1	1	1	3	1	2	8	0	1
649	12-2019	9	2	1	1	2	1	3	1	fp removal		1	1	1	1	3	1	2	7	0	1
650	11-2018	9	2	2	3	2	1	2	1	Family planning injection		1	1	1	1	3	1	1	2	0	1
651	11-2018	9	2	1	2	2	1	2	1	Family planning injection		1	1	1	1	3	1	1	4	0	1
652	11-2018	9	2	2	3	1	5	7	7	Counseling		1	1	1	1	3	1	2	7	0	1
653	11-2018	9	2	1	2	2	1	2	1	Family planning injection		1	1	1	1	3	1	#NULL!	#NULL!	0	1
654	12-2019	9	2	2	3	1	3	6	2	Condoms		1	1	1	1	3	1	1	4	0	1
656	12-2019	1	1	2	3	#NULL!	4	8	3	Counseling	VCT	2	1	1	1	3	1	1	0	0	1
657	12-2019	1	1	2	3	1	4	8	3	Counseling	VCT	2	1	1	1	3	1	1	2	0	1
658	12-2019	1	1	1	2	1	5	7	7	Counseling		2	1	1	1	3	1	#NULL!	#NULL!	0	1
659	12-2019	1	1	2	3	2	1	2	1	Family planning injection	Counseling	2	1	1	1	3	1	1	0	0	1
660	12-2019	1	1	#NULL!	#NULL!	#NULL!	3	6	3	Condoms	STI EXAM	1	1	1	1	3	1	1	0	0	1
661	10-2018	1	1	1	1	1	3	6	2	Condoms	Counseling	2	1	1	1	3	1	1	5	0	1
662	10-2018	1	1	1	2	1	4	8	3	VCT		2	1	1	1	3	1	2	10	0	1
663	10-2018	1	1	2	3	1	4	8	3	VCT		2	1	1	2	3	1	1	2	0	1
664	10-2018	1	1	2	3	1	4	8	3	VCT		2	1	1	2	3	1	1	5	0	1
665	10-2018	1	1	1	2	1	4	8	3	VCT	Counseling	2	1	1	1	3	1	1	0	0	1
666	10-2018	1	1	1	2	1	3	6	2	Condoms	Counseling	2	1	1	1	3	1	2	10	0	1
667	10-2018	1	1	1	2	1	3	6	2	Condoms	Counseling	2	1	1	1	3	1	1	2	0	1
668	02-2019	1	1	2	3	2	1	4	1	E-Pills	Counseling	1	1	1	1	3	1	2	7	0	1
669	01-2019	1	1	2	3	2	1	2	1	Family planning injection	Counseling	1	1	1	1	3	1	2	6	0	1
670	01-2019	1	1	2	3	#NULL!	4	8	3	VCT	Counseling	1	1	1	1	3	1	1	5	0	1
671	01-2019	1	1	1	2	#NULL!	3	6	2	Condoms	Counseling	1	1	1	1	3	1	2	7	0	1
672	01-2019	1	1	1	2	1	4	8	3	VCT	Counseling	1	1	1	1	3	1	1	5	0	1
673	01-2019	1	1	2	3	1	3	6	2	Counseling	Condoms	1	1	1	1	3	1	2	7	0	1
674	01-2019	1	1	1	1	2	2	11	4	Pregnancy test	Counseling	1	1	1	1	3	1	1	5	0	1
675	01-2019	1	1	2	3	2	2	11	4	Pregnancy test		1	1	1	1	3	1	1	5	0	1
676	01-2019	1	1	1	2	2	1	2	8	Family planning injection	VCT	1	1	1	1	3	1	2	10	0	1
677	01-2019	1	1	1	2	1	3	6	2	Condoms		1	1	1	1	3	1	2	10	0	1
678	01-2019	1	1	2	3	2	4	8	3	VCT		1	1	1	1	3	1	1	5	0	1
679	12-2019	1	1	2	3	1	4	8	3	VCT		1	1	1	1	3	1	2	15	0	1
680	12-2019	1	1	2	3	1	4	8	3	VCT	Counseling	1	1	1	1	3	1	2	7	0	1
681	12-2019	1	1	1	2	1	4	8	3	VCT	Counseling	1	1	1	1	3	1	2	10	0	1
682	08-2018	1	1	1	2	2	4	8	3	VCT		2	1	1	1	3	1	1	1	0	1
683	08-2018	1	1	2	3	1	#NULL!	#NULL!	#NULL!			2	1	1	1	3	1	1	2	0	1
684	08-2018	1	1	2	3	1	3	6	2	Condoms		2	1	1	1	3	1	1	5	0	1
685	08-2018	1	1	1	2	1	3	6	2	Condoms		2	1	1	1	3	1	3	20	0	1
686	08-2018	1	1	1	1	#NULL!	#NULL!	#NULL!	#NULL!			2	1	1	2	3	3	#NULL!	#NULL!	0	1
687	02-2019	1	1	1	2	1	#NULL!	#NULL!	#NULL!			1	1	1	1	1	1	2	15	0	1
688	08-2018	1	1	1	2	1	5	7	7	Counseling		2	1	1	2	3	1	1	0	0	1
689	12-2019	1	1	#NULL!	#NULL!	#NULL!	#NULL!	#NULL!	#NULL!			1	1	1	1	3	1	#NULL!	#NULL!	0	1
690	12-2019	1	1	2	3	1	1	1	1	Family planning pills		2	2	1	1	3	2	1	5	0	1
691	12-2019	1	1	2	3	#NULL!	5	7	7	Counseling		2	1	1	1	3	1	2	10	0	1
692	08-2018	1	1	1	1	2	5	7	7	Counseling		2	#NULL!	#NULL!	#NULL!	#NULL!	#NULL!	#NULL!	#NULL!	#NULL!	#NULL!
693	08-2018	1	1	1	2	1	5	7	7	Counseling		2	#NULL!	#NULL!	#NULL!	3	#NULL!	#NULL!	#NULL!	#NULL!	#NULL!
694	08-2018	1	1	2	3	1	3	6	2	Condoms	Counseling	2	#NULL!	#NULL!	#NULL!	#NULL!	#NULL!	#NULL!	#NULL!	#NULL!	#NULL!
695	08-2018	1	1	1	2	#NULL!	3	6	2	Condoms		1	1	1	1	3	1	1	0	0	1
696	08-2018	1	1	1	2	1	3	6	2	Condoms	Counseling	2	#NULL!	#NULL!	#NULL!	#NULL!	#NULL!	#NULL!	#NULL!	#NULL!	#NULL!
697	02-2019	1	1	1	2	1	3	6	2	Condoms	Counseling	1	1	1	1	3	1	1	5	0	1
698	12-2019	1	1	#NULL!	#NULL!	2	4	8	3	VCT	Counseling	1	1	1	1	3	1	1	5	0	1
699	12-2019	1	1	1	2	2	4	8	3	VCT	Counseling	1	1	1	1	3	1	2	6	0	1
700	10-2018	1	1	1	1	2	#NULL!	#NULL!	#NULL!			2	1	1	1	3	1	#NULL!	#NULL!	0	1
701	01-2019	1	1	1	1	1	3	6	2	Condoms	Counseling	1	#NULL!	#NULL!	#NULL!	#NULL!	#NULL!	#NULL!	#NULL!	#NULL!	#NULL!
702	01-2019	1	1	1	2	1	3	6	2	Condoms		1	1	1	1	3	1	1	5	0	1
703	08-2018	1	1	2	3	1	3	6	2	Condoms	Counseling	2	#NULL!	#NULL!	#NULL!	#NULL!	#NULL!	#NULL!	#NULL!	#NULL!	#NULL!
704	10-2018	1	1	1	1	#NULL!	#NULL!	#NULL!	#NULL!			2	1	1	1	3	1	#NULL!	#NULL!	0	1
705	12-2019	1	1	1	2	1	3	6	3	VCT	Condoms	1	1	1	1	3	1	2	10	0	1
706	10-2018	1	1	1	1	1	3	6	2	Counseling	Condoms	2	1	1	1	3	1	1	0	0	1
707	01-2019	1	1	1	2	1	3	6	2	Condoms		1	1	1	1	3	1	1	5	0	1
708	01-2019	1	1	1	2	1	3	6	2	Condoms		1	1	1	1	3	1	#NULL!	#NULL!	0	1
709	01-2019	1	1	1	2	1	3	6	3	Condoms	VCT	1	1	1	1	3	1	1	5	0	1
710	01-2019	1	1	1	2	1	3	6	3	Condoms	VCT	1	1	1	1	3	1	1	3	0	1
711	08-2018	1	1	1	1	2	5	7	7	Counseling		2	#NULL!	#NULL!	#NULL!	#NULL!	#NULL!	#NULL!	#NULL!	#NULL!	#NULL!
712	12-2019	1	1	1	2	2	1	4	4	Pregnancy test	E-pills	1	1	1	1	3	1	1	5	0	1
713	12-2019	1	1	2	3	1	4	8	3	VCT		1	1	1	1	3	1	2	15	0	1
714	08-2018	1	1	1	2	#NULL!	3	6	2	Condoms	Counseling	2	#NULL!	#NULL!	#NULL!	#NULL!	#NULL!	#NULL!	#NULL!	#NULL!	#NULL!
715	08-2018	1	1	1	2	2	4	8	3	Counseling	VCT	2	#NULL!	#NULL!	#NULL!	#NULL!	#NULL!	#NULL!	#NULL!	#NULL!	#NULL!
716	08-2018	1	1	1	2	2	4	8	3	Counseling	VCT	2	1	1	1	3	1	#NULL!	#NULL!	0	1
717	08-2018	1	1	2	3	1	4	8	3	Counseling	STI EXAM	2	1	1	1	3	1	3	20	0	1
718	08-2018	1	1	1	1	2	4	8	3	Counseling	VCT	2	1	1	1	3	3	#NULL!	#NULL!	0	1
719	12-2019	1	1	2	3	1	3	6	2	Condoms	Counseling	1	1	1	1	3	1	1	5	0	1
720	12-2019	1	1	2	3	1	3	6	2	Counseling	Condoms	1	1	1	1	3	1	#NULL!	#NULL!	0	1
721	12-2019	1	1	1	2	1	3	6	2	Condoms	Counseling	1	1	1	1	3	1	1	5	0	1
722	12-2019	1	1	2	3	2	4	8	3	VCT	Counseling	1	1	1	1	3	1	1	5	0	1
723	02-2019	1	1	1	2	2	1	4	4	Pregnancy test	E-pills	1	1	1	1	3	1	2	10	0	1
724	02-2019	1	1	1	2	1	4	8	3	Counseling	VCT	1	1	1	1	3	1	2	11	0	1
725	02-2019	1	1	2	3	1	4	8	3	Counseling	VCT	1	1	1	1	3	1	2	10	0	1
726	12-2019	1	1	2	3	1	3	6	3	Condoms	VCT	1	1	1	1	3	1	2	10	0	1
727	02-2019	1	1	1	2	1	3	6	3	VCT	Condoms	1	1	1	1	3	1	2	6	0	1
728	12-2019	1	1	2	3	1	3	6	3	Condoms	VCT	1	1	1	1	3	1	2	10	0	1
729	02-2019	1	1	1	2	2	4	8	3	Counseling	VCT	1	1	1	1	3	1	1	4	0	1
730	12-2019	1	1	1	2	2	4	8	3	VCT	Counseling	1	1	1	1	3	1	2	6	0	1
731	12-2019	1	1	1	2	2	4	8	3	VCT	Counseling	1	1	1	1	3	1	1	4	0	1
732	12-2019	1	1	1	2	1	4	8	3	Counseling	VCT	1	1	1	1	3	1	2	10	0	1
733	12-2019	1	1	1	2	1	3	6	2	Condoms		2	1	1	1	3	1	1	0	0	1
734	05-2019	9	2	1	2	2	4	8	3	VCT	Counseling	1	1	1	1	3	1	#NULL!	#NULL!	#NULL!	1
735	04-2019	9	2	1	2	2	5	7	7	Counseling		1	1	1	1	3	1	3	30	0	1
736	05-2019	9	2	1	2	1	3	6	3	Condoms	VCT	1	1	1	1	3	1	#NULL!	#NULL!	#NULL!	1
737	05-2019	9	2	2	3	2	4	8	3	VCT	Counseling	1	1	1	1	3	1	#NULL!	#NULL!	#NULL!	1
738	12-2019	9	2	1	1	2	1	1	1	Family planning pills		1	1	1	1	3	1	1	3	0	1
739	05-2019	9	2	1	2	1	4	8	3	VCT	Counseling	1	1	1	1	3	1	#NULL!	#NULL!	#NULL!	1
740	05-2019	9	2	1	1	2	4	8	3	VCT	Counseling	1	1	1	1	3	1	#NULL!	#NULL!	#NULL!	1
741	05-2019	5	2	1	2	1	4	8	3	VCT	Counseling	1	1	1	1	3	1	1	0	0	1
742	05-2019	9	2	1	2	2	2	11	5	Abortion	Counseling	1	1	1	1	3	1	#NULL!	#NULL!	#NULL!	1
743	05-2019	9	2	1	2	1	4	8	3	Counseling	STI EXAM	1	1	1	1	3	1	#NULL!	#NULL!	#NULL!	1
744	05-2019	5	2	2	3	2	2	10	6	post antenatal care		1	1	1	1	3	1	1	5	0	1
745	05-2019	5	2	1	2	1	5	7	7	Counseling		1	1	1	1	3	1	1	0	0	1
746	05-2019	5	2	2	3	1	3	6	2	Condoms	Counseling	1	1	1	1	3	1	1	0	0	1
747	05-2019	5	2	2	3	1	3	6	3	VCT	Condoms	1	1	1	1	3	1	1	0	0	1
748	05-2019	5	2	2	3	1	4	8	3	Counseling	STI EXAM	1	1	1	1	3	1	1	0	0	1
749	05-2019	5	2	2	3	2	1	3	1	Counseling	implant	1	1	1	1	3	1	1	0	0	1
750	05-2019	5	2	2	3	2	1	1	1	Family planning pills		1	1	1	1	3	1	1	0	0	1
751	05-2019	5	2	1	2	1	3	6	2	Condoms	Counseling	1	1	1	1	3	1	1	0	0	1
752	05-2019	5	2	2	3	1	3	6	3	VCT	Condoms	1	1	1	1	3	1	1	0	0	1
753	04-2019	7	1	2	3	1	4	8	3	VCT	Counseling	1	1	1	1	3	1	1	5	0	1
754	12-2019	7	1	1	2	2	4	8	3	VCT	Counseling	1	1	1	1	3	1	2	10	0	1
755	12-2019	5	2	2	3	1	3	6	3	Condoms	STI EXAM	1	1	1	1	3	1	3	20	#NULL!	1
756	12-2019	5	2	2	3	1	3	6	3	Condoms	VCT	1	1	1	1	3	1	2	10	0	1
757	03-2019	5	2	1	2	1	3	6	2	Condoms		1	1	1	1	3	1	1	0	0	1
758	03-2019	5	2	2	3	1	3	6	2	Condoms		1	1	1	1	3	1	1	0	0	1
759	03-2019	5	2	1	2	2	2	11	5	Abortion		1	1	1	1	3	1	1	5	0	1
760	03-2019	5	2	1	2	1	3	6	2	Condoms		1	1	1	1	3	1	1	0	0	1
761	03-2019	5	2	2	3	1	3	6	2	Condoms		1	1	1	1	3	1	1	0	0	1
762	12-2019	5	2	1	2	1	3	6	2	Condoms		1	1	1	1	3	1	1	0	0	1
763	12-2019	5	2	2	3	2	1	1	1	Family planning pills		1	1	1	1	3	1	1	0	0	1
764	12-2019	5	2	1	2	1	3	6	2	Condoms		1	1	1	1	3	1	1	0	0	1
765	12-2019	5	2	2	3	1	3	6	2	Condoms		1	1	1	1	3	1	1	0	0	1
766	03-2019	5	2	1	2	1	3	6	3	VCT	Condoms	1	1	1	1	3	1	1	0	0	1
767	03-2019	5	2	1	2	2	1	1	1	Family planning pills		1	1	1	1	3	1	1	0	0	1
768	03-2019	5	2	2	3	2	1	1	1	Family planning pills		1	1	1	1	3	1	1	0	0	1
769	03-2019	5	2	1	2	2	#NULL!	#NULL!	#NULL!			1	1	1	1	3	1	#NULL!	#NULL!	#NULL!	1
770	02-2019	8	2	#NULL!	#NULL!	#NULL!	#NULL!	#NULL!	#NULL!			1	1	1	1	3	1	#NULL!	#NULL!	#NULL!	1
771	03-2019	5	2	#NULL!	#NULL!	#NULL!	#NULL!	#NULL!	#NULL!			1	1	1	1	3	1	3	30	#NULL!	1
772	03-2019	5	2	1	2	2	5	7	7	Counseling		1	1	1	1	3	1	#NULL!	#NULL!	#NULL!	1
773	03-2019	5	2	1	2	2	1	1	1	Family planning pills		1	1	1	1	#NULL!	1	#NULL!	#NULL!	#NULL!	#NULL!
774	02-2019	7	1	1	2	1	3	6	3	VCT	Condoms	1	1	1	1	3	1	2	10	0	1
775	02-2019	7	1	1	2	1	3	6	2	Condoms		1	1	1	1	3	1	2	10	0	1
776	02-2019	7	1	1	1	1	3	6	2	Condoms		1	1	1	1	3	1	1	5	#NULL!	1
777	02-2019	7	1	1	2	2	4	8	3	Counseling	VCT	1	1	1	1	3	1	2	10	0	1
778	02-2019	7	1	2	3	2	1	1	1	Family planning pills	Counseling	1	1	1	1	3	1	1	2	0	1
779	02-2019	7	1	1	2	2	1	1	1	Family planning pills	Counseling	1	1	1	1	3	1	#NULL!	#NULL!	#NULL!	1
780	02-2019	7	1	2	3	2	5	7	7	Counseling		1	1	1	1	3	1	2	10	0	1
781	02-2019	7	1	2	3	2	2	11	4	Pregnancy test	ANC	1	1	1	1	3	1	2	15	#NULL!	1
782	02-2019	7	1	1	1	2	2	11	4	Pregnancy test	ANC	1	1	1	1	3	1	3	20	0	1
783	02-2019	7	1	1	1	2	4	8	3	VCT	ANC	1	1	1	1	3	1	2	15	0	1
784	02-2019	7	1	2	3	2	4	8	3	Counseling	VCT	1	1	1	1	3	1	1	5	0	1
785	02-2019	7	1	1	1	2	2	10	6	Counseling	pnc	1	1	1	1	3	1	2	10	0	1
786	12-2019	7	1	2	3	2	4	8	3	VCT	pnc	1	1	1	1	2	1	2	15	0	1
787	02-2019	7	1	1	2	2	4	8	3	VCT	ANC	1	1	1	1	3	1	1	5	0	1
788	05-2019	5	2	1	1	2	5	7	7	Counseling		1	1	1	1	3	1	1	0	0	1
789	03-2019	5	2	1	2	2	1	3	1	Counseling	implant	1	1	1	1	3	1	1	0	0	1
790	05-2019	5	2	2	3	1	4	8	3	STI EXAM		1	1	1	1	3	1	1	0	0	1
791	05-2019	5	2	1	1	2	4	8	3	Counseling	STI EXAM	1	1	1	1	#NULL!	1	#NULL!	#NULL!	#NULL!	3
792	05-2019	5	2	1	2	1	3	6	2	Condoms	Counseling	1	1	1	1	3	1	1	0	0	1
793	05-2019	5	2	2	3	2	1	1	1	Family planning pills		1	1	1	1	3	1	1	0	0	1
794	05-2019	5	2	1	2	2	1	1	1	Family planning pills		1	1	1	1	3	1	1	2	0	1
795	05-2019	5	2	2	3	1	3	6	2	Condoms		1	1	1	1	3	1	1	5	0	1
796	05-2019	5	2	1	1	2	5	7	7	Counseling		1	1	1	1	3	1	1	0	0	1
797	05-2019	5	2	2	3	1	3	6	2	Counseling	Condoms	1	1	1	1	3	1	1	0	0	1
798	05-2019	5	2	2	3	1	3	6	2	Counseling	Condoms	1	1	1	1	3	1	1	0	0	1
799	05-2019	5	2	#NULL!	#NULL!	2	1	1	1	Family planning pills	Counseling	1	1	1	1	3	1	1	0	0	1
800	05-2019	5	2	1	2	1	3	6	2	Condoms		1	1	1	1	3	1	1	0	0	1
801	12-2019	5	2	#NULL!	#NULL!	#NULL!	#NULL!	#NULL!	#NULL!			1	1	1	1	3	1	#NULL!	#NULL!	#NULL!	1
802	04-2019	5	2	1	2	1	#NULL!	#NULL!	#NULL!			1	1	1	1	3	1	1	3	#NULL!	1
803	04-2019	5	2	1	2	2	5	7	7	Counseling		1	1	1	1	3	1	3	30	0	1
804	04-2019	5	2	2	3	2	5	7	7	Counseling		1	1	1	1	3	1	3	30	0	1
805	03-2019	7	1	1	2	1	3	6	2	Counseling	Condoms	1	1	1	1	3	1	2	10	0	1
806	12-2019	7	1	1	1	2	4	8	3	Counseling	VCT	1	1	1	1	3	1	2	10	0	1
807	04-2019	7	1	1	2	2	4	8	3	VCT	Counseling	1	1	1	1	3	1	1	5	0	1
808	12-2019	7	1	1	1	2	4	8	3	VCT	Counseling	1	1	1	1	3	1	2	7	0	1
809	12-2019	7	1	1	2	#NULL!	4	8	3	VCT	Counseling	1	1	1	1	3	1	2	10	0	1
810	12-2019	7	1	1	2	2	2	11	4	Pregnancy test	Counseling	1	1	1	1	3	1	1	5	0	1
811	12-2019	7	1	2	3	2	2	11	4	Pregnancy test	Counseling	1	1	1	1	3	1	2	10	0	1
812	12-2019	7	1	1	1	2	4	8	3	VCT	Counseling	1	1	1	1	3	1	1	5	0	1
813	12-2019	7	1	1	1	2	4	8	3	VCT	Counseling	1	1	1	1	3	1	1	5	0	1
814	12-2019	7	1	2	3	1	4	8	3	VCT	Counseling	1	1	1	1	3	1	2	10	0	1
815	12-2019	7	1	1	2	1	4	8	3	VCT	Counseling	1	1	1	1	3	1	2	10	0	1
816	12-2019	7	1	2	3	2	4	8	3	VCT	Counseling	1	1	1	1	3	1	1	5	0	1
817	12-2019	7	1	1	2	2	4	8	3	Counseling	VCT	1	1	1	1	1	1	1	5	0	1
818	12-2019	7	1	1	1	1	4	8	3	VCT	Counseling	1	1	1	1	3	1	2	10	0	1
819	12-2019	7	1	2	3	2	4	8	3	VCT	Counseling	1	1	1	1	3	1	2	12	0	1
820	12-2019	7	1	2	3	2	4	8	3	VCT	Counseling	1	1	1	1	3	1	1	4	0	1
821	12-2019	7	1	1	2	2	4	8	3	VCT	Counseling	1	1	1	2	3	1	2	10	0	1
822	12-2019	7	1	1	1	1	6	9	9	Counseling	sick	1	1	1	1	3	1	1	3	0	1
823	12-2019	7	1	1	1	1	6	9	9	Counseling	sick	1	1	1	2	3	1	1	5	0	1
824	12-2019	7	1	1	1	2	6	9	9	Counseling	sick	1	1	1	1	3	1	1	2	0	1
825	12-2019	7	1	1	2	2	6	9	9	Counseling	sick	1	1	1	1	3	1	2	12	0	1
826	12-2019	7	1	2	3	1	4	8	3	VCT	Counseling	1	1	1	1	3	1	2	12	0	1
827	12-2019	7	1	2	3	1	4	8	3	VCT	Counseling	1	1	1	1	3	1	2	15	0	1
828	12-2019	7	1	1	1	2	6	9	9	Counseling	sick	1	1	1	1	3	1	2	10	0	1
829	12-2019	7	1	1	1	2	6	9	9	Counseling	sick	1	1	1	2	3	1	1	3	0	1
830	12-2019	7	1	1	1	1	6	9	9	Counseling	sick	1	1	1	2	3	1	1	5	0	1
831	03-2019	7	1	2	3	2	2	11	4	Pregnancy test	ANC	1	1	1	1	3	1	2	10	0	1
832	03-2019	7	1	1	2	2	2	10	6	Counseling	ANC	1	1	1	2	3	1	2	15	0	1
833	03-2019	7	1	1	2	2	4	8	3	VCT	STI EXAM	1	1	1	1	3	1	2	12	0	1
834	03-2019	7	1	2	3	2	1	3	8	VCT	implant	1	1	1	1	3	1	2	10	0	1
835	03-2019	7	1	1	1	2	6	9	9	Counseling	sick	1	1	1	1	3	1	2	10	0	1
836	12-2019	7	1	1	1	2	4	8	3	VCT	sick	1	1	1	1	3	1	2	15	0	1
837	03-2019	7	1	1	1	2	4	8	3	VCT	sick	1	1	1	1	3	1	1	3	0	1
838	03-2019	7	1	1	2	2	4	8	3	VCT	sick	1	1	1	1	3	1	2	15	0	1
839	03-2019	7	1	1	1	2	6	9	9	Counseling	sick	1	1	1	2	1	1	2	10	0	1
840	03-2019	7	1	1	1	2	6	9	9	Counseling	sick	1	1	1	2	3	1	1	5	0	1
841	03-2019	7	1	1	2	2	2	10	6	Counseling	ANC	1	1	1	1	3	1	2	15	0	1
842	03-2019	7	1	2	3	2	1	1	1	Counseling	Family planning pills	1	1	1	1	3	1	2	10	0	1
843	03-2019	7	1	1	2	2	1	1	1	Counseling	Family planning pills	1	1	1	1	3	1	1	5	0	1
844	03-2019	7	1	2	3	2	1	1	1	Family planning pills	Counseling	1	1	1	1	3	1	1	5	0	1
845	03-2019	7	1	2	3	2	1	1	1	Family planning pills	sick	1	1	1	1	3	1	2	6	0	1
846	03-2019	7	1	1	2	2	6	9	9	Counseling	sick	1	1	1	1	3	1	1	3	0	1
847	03-2019	7	1	1	1	2	6	9	9	Counseling	sick	1	1	1	2	3	1	1	5	0	1
848	03-2019	7	1	1	2	1	3	6	2	Counseling	Condoms	1	1	1	1	3	1	2	7	0	1
849	03-2019	7	1	1	2	2	1	1	1	Family planning pills	Counseling	1	1	1	1	3	1	1	5	0	1
850	03-2019	7	1	1	1	2	6	9	9	Counseling	sick	1	1	1	2	3	1	2	15	0	1
851	03-2019	7	1	1	2	2	6	9	9	Counseling	sick	1	1	1	1	3	1	1	0	0	1
852	03-2019	7	1	1	2	2	4	8	3	VCT	sick	1	1	1	1	3	1	1	0	0	1
853	03-2019	7	1	2	3	1	4	8	3	Counseling	VCT	1	1	1	1	3	1	1	5	0	1
854	03-2019	7	1	1	1	1	4	8	3	Counseling	VCT	1	1	1	1	3	1	2	6	0	1
855	03-2019	7	1	1	2	1	4	8	3	VCT	Counseling	1	1	1	1	3	1	2	10	0	1
856	03-2019	7	1	2	3	2	2	11	4	Pregnancy test	Counseling	1	1	1	1	3	1	1	2	0	1
857	03-2019	7	1	2	3	1	4	8	3	VCT	Counseling	1	1	1	1	3	1	2	15	0	1
858	03-2019	7	1	1	2	1	6	9	9	Counseling	sick	1	1	1	1	3	1	2	10	0	1
859	03-2019	7	1	1	1	2	6	9	9	Counseling	sick	1	1	1	2	3	1	1	5	0	1
860	03-2019	7	1	2	3	1	6	9	9	Counseling	sick	1	1	1	1	3	1	2	11	0	1
861	03-2019	7	1	1	1	2	6	9	9	Counseling	sick	1	1	1	2	3	1	1	5	0	1
862	03-2019	7	1	1	2	2	2	10	6	Counseling	ANC	1	1	1	1	3	1	2	12	0	1
863	03-2019	7	1	1	1	2	6	9	9	Counseling	sick	1	1	1	2	3	1	2	10	0	1
864	03-2019	7	1	1	2	#NULL!	4	8	3	Counseling	VCT	1	1	1	1	3	1	2	15	0	1
865	03-2019	7	1	1	2	2	2	10	6	Counseling	ANC	1	1	1	1	3	1	1	3	0	1
866	03-2019	7	1	1	2	2	4	8	3	Counseling	VCT	1	1	1	1	3	1	2	10	0	1
867	12-2019	7	1	1	2	2	2	10	6	Counseling	ANC	1	1	1	1	3	1	1	5	0	1
868	12-2019	7	1	1	2	2	2	10	6	Counseling	ANC	1	1	1	2	3	1	2	12	0	1
869	12-2019	7	1	2	3	2	4	8	3	Counseling	VCT	1	1	1	1	3	1	2	10	0	1
870	12-2019	7	1	2	3	2	4	8	3	VCT	Counseling	1	1	1	1	3	1	1	5	0	1
871	12-2019	7	1	2	3	2	4	8	3	Counseling	VCT	1	1	1	1	3	1	2	10	0	1
872	12-2019	7	1	1	1	1	4	8	3	Counseling	VCT	1	1	1	1	3	1	1	3	0	1
873	12-2019	7	1	1	1	2	2	10	6	Counseling	ANC	1	1	1	2	3	1	2	15	0	1
874	12-2019	7	1	2	3	2	2	10	6	Counseling	ANC	1	1	1	1	3	1	2	10	0	1
875	12-2019	7	1	1	1	#NULL!	6	9	9	Counseling	sick	1	1	1	1	3	1	1	5	0	1
876	12-2019	7	1	2	3	2	6	9	9	Counseling	sick	1	1	1	1	3	1	3	20	0	2
877	12-2019	7	1	1	1	2	4	8	3	Counseling	VCT	1	1	1	1	2	2	2	15	0	1
878	12-2019	7	1	2	3	2	2	10	6	Counseling	ANC	1	1	1	1	2	1	2	10	0	1
879	12-2019	7	1	1	2	2	2	10	6	Counseling	ANC	1	1	1	1	3	1	1	5	0	1
880	12-2019	7	1	1	2	2	4	8	3	Counseling	VCT	1	1	1	1	3	1	2	10	0	1
881	12-2019	7	1	1	2	1	4	8	3	Counseling	VCT	1	1	1	1	3	1	1	3	0	1
882	12-2019	7	1	2	3	2	1	1	1	Family planning pills		1	1	1	1	3	1	1	5	0	1
883	12-2019	7	1	1	1	1	4	8	3	Counseling	VCT	1	1	1	1	3	1	1	5	0	1
884	12-2019	7	1	1	1	2	4	8	3	Counseling	VCT	1	1	1	1	3	1	2	10	0	1
885	12-2019	7	1	2	3	2	4	8	3	Counseling	VCT	1	1	1	1	3	1	1	3	0	1
886	02-2019	7	1	2	3	2	4	8	3	Counseling	VCT	1	1	1	1	3	1	2	15	0	1
887	02-2019	7	1	2	3	2	4	8	3	Counseling	VCT	1	1	1	1	3	1	2	15	0	1
888	02-2019	7	1	1	2	2	6	9	9	Counseling	sick	1	1	1	2	3	1	3	20	0	1
889	02-2019	7	1	1	1	2	2	10	6	Counseling	ANC	1	1	1	1	3	1	3	20	0	1
890	02-2019	7	1	1	1	2	2	11	4	Counseling	Pregnancy test	1	1	1	1	3	1	3	25	0	1
891	02-2019	7	1	1	2	2	2	10	6	Counseling	ANC	1	1	1	1	1	1	2	10	0	1
892	02-2019	7	1	2	3	2	4	8	3	Counseling	VCT	1	1	1	1	3	1	1	5	0	1
893	02-2019	7	1	1	2	2	2	11	4	Pregnancy test	Counseling	1	1	1	1	3	1	1	5	0	1
894	02-2019	7	1	2	3	1	4	8	3	Counseling	VCT	1	1	1	1	3	1	1	5	0	1
895	02-2019	7	1	2	3	2	1	1	1	Counseling	Family planning pills	1	1	1	1	3	1	2	15	0	1
896	02-2019	7	1	1	2	2	4	8	3	Counseling	VCT	1	1	1	1	3	1	2	10	0	1
897	02-2019	7	1	2	3	2	4	8	3	Counseling	VCT	1	1	1	1	3	1	1	5	0	1
898	02-2019	7	1	1	2	2	4	8	3	Counseling	VCT	1	1	1	1	3	1	3	20	0	1
899	02-2019	7	1	1	2	2	1	1	1	Family planning pills		1	1	1	1	3	1	1	5	#NULL!	1
900	02-2019	7	1	1	2	2	6	9	9	Counseling	sick	1	1	1	1	3	1	2	15	0	1
901	02-2019	7	1	1	2	2	6	9	9	Counseling	sick	1	1	1	1	3	1	2	10	0	1
902	02-2019	7	1	1	1	2	2	10	6	Counseling	pnc	1	1	1	1	3	1	2	10	0	1
903	02-2019	7	1	1	1	2	5	7	7	Counseling		1	1	1	1	3	1	2	12	0	1
904	02-2019	7	1	1	2	2	4	8	3	Counseling	VCT	1	1	1	1	3	1	2	10	0	1
905	02-2019	7	1	2	3	1	3	6	3	Condoms	VCT	1	1	1	1	3	1	#NULL!	#NULL!	#NULL!	1
906	02-2019	7	1	2	3	1	3	6	3	Condoms	VCT	1	1	1	1	3	1	1	5	0	1
907	03-2019	5	2	1	2	2	4	8	3	VCT		1	1	1	1	3	1	3	30	0	1
908	03-2019	5	2	2	3	1	4	8	3	VCT		1	1	1	1	3	1	2	10	0	1
909	05-2019	9	2	2	3	1	4	8	3	Counseling	VCT	1	1	1	1	3	1	#NULL!	#NULL!	#NULL!	1
910	05-2019	9	2	1	1	2	1	3	1	Counseling	implant	1	1	1	1	3	1	2	7	0	1
911	05-2019	9	2	1	2	2	1	1	1	Family planning pills	Counseling	1	1	1	1	3	1	1	5	0	1
912	05-2019	9	2	1	2	1	4	8	3	Counseling	VCT	1	1	1	1	3	1	#NULL!	#NULL!	#NULL!	1
913	05-2019	9	2	1	1	1	3	6	3	Condoms	VCT	1	1	1	1	3	1	2	15	#NULL!	1
914	05-2019	9	2	1	1	1	3	6	2	Condoms	Counseling	1	1	1	1	3	1	1	3	0	1
915	05-2019	9	2	1	2	2	1	1	1	Family planning pills	Counseling	1	1	1	1	3	1	1	5	0	1
916	12-2019	9	2	1	2	2	1	1	1	Family planning pills		1	1	1	1	3	1	1	2	0	1
917	12-2019	9	2	2	3	1	3	6	2	Condoms		1	1	1	1	3	1	1	3	0	1
918	12-2019	9	2	1	2	1	3	6	2	Condoms		1	1	1	1	3	1	1	4	0	1
919	05-2019	9	2	1	2	2	4	8	3	Counseling	VCT	1	1	1	1	3	1	1	5	0	1
920	05-2019	9	2	1	2	1	3	6	2	Condoms	Counseling	1	1	1	1	3	1	2	7	0	1
921	05-2019	9	2	1	2	2	1	1	1	Family planning pills	Counseling	1	1	1	1	3	1	#NULL!	#NULL!	#NULL!	1
922	05-2019	9	2	2	3	2	1	1	8	Family planning pills	VCT	1	1	1	1	3	1	#NULL!	#NULL!	#NULL!	1
923	05-2019	9	2	1	1	2	4	8	3	Counseling	STI EXAM	1	1	1	1	3	1	#NULL!	#NULL!	#NULL!	1
924	05-2019	9	2	1	2	1	4	8	3	Counseling	STI EXAM	1	1	1	1	3	1	1	4	#NULL!	3
925	04-2019	9	2	1	1	2	5	7	7	Counseling		1	1	1	1	3	1	3	30	0	1
926	04-2019	9	2	1	1	2	5	7	7	Counseling		1	1	1	1	3	1	3	30	0	1
927	05-2019	9	2	1	1	1	3	6	2	Counseling	Condoms	1	1	1	1	3	1	#NULL!	#NULL!	#NULL!	1
928	05-2019	9	2	2	3	1	4	8	3	Counseling	VCT	1	1	1	1	3	1	#NULL!	#NULL!	#NULL!	1
929	05-2019	9	2	1	1	1	4	8	3	Counseling	STI EXAM	1	1	1	1	3	1	#NULL!	#NULL!	#NULL!	1
930	05-2019	9	2	1	2	2	4	8	3	Counseling	VCT	1	1	1	1	3	1	#NULL!	#NULL!	#NULL!	1
931	05-2019	9	2	2	3	1	4	8	3	Counseling	VCT	1	1	1	1	3	1	#NULL!	#NULL!	#NULL!	1
932	05-2019	9	2	2	3	2	4	8	3	Counseling	VCT	1	1	1	1	3	1	#NULL!	#NULL!	#NULL!	1
933	05-2019	9	2	1	2	1	4	8	3	Counseling	VCT	1	#NULL!	#NULL!	#NULL!	#NULL!	#NULL!	#NULL!	#NULL!	#NULL!	#NULL!
934	12-2019	9	2	1	1	1	4	8	3	Counseling	VCT	1	1	1	1	3	1	#NULL!	#NULL!	#NULL!	1
935	12-2019	9	2	2	3	2	1	1	1	Family planning pills	Counseling	1	1	1	1	3	1	#NULL!	#NULL!	#NULL!	1
936	12-2019	9	2	1	2	2	1	4	1	E-Pills	Counseling	1	1	1	1	3	1	#NULL!	#NULL!	#NULL!	1
937	12-2019	9	2	1	2	2	1	1	1	Counseling	Family planning pills	1	1	1	1	3	1	#NULL!	#NULL!	#NULL!	1
938	05-2019	9	2	2	3	1	4	8	3	Counseling	VCT	1	1	1	1	3	1	#NULL!	#NULL!	#NULL!	1
939	12-2019	9	2	1	2	2	4	8	3	Counseling	VCT	1	1	1	1	3	1	#NULL!	#NULL!	#NULL!	1
940	05-2019	9	2	1	1	2	4	8	3	Counseling	VCT	1	1	1	1	3	1	#NULL!	#NULL!	#NULL!	1
941	05-2019	9	2	1	2	1	3	6	2	Condoms	Counseling	1	1	1	1	3	1	#NULL!	#NULL!	#NULL!	1
942	05-2019	9	2	1	2	2	1	4	8	E-Pills	VCT	1	1	1	1	3	1	#NULL!	#NULL!	#NULL!	1
943	12-2019	9	2	1	2	2	1	4	1	E-Pills	Counseling	1	1	1	1	3	1	#NULL!	#NULL!	#NULL!	1
944	12-2019	9	2	1	2	1	4	8	3	Counseling	VCT	1	1	1	1	3	1	#NULL!	#NULL!	#NULL!	1
945	12-2019	9	2	1	2	1	3	6	2	Condoms	Counseling	1	1	1	1	3	1	#NULL!	#NULL!	#NULL!	1
946	12-2019	9	2	1	1	1	3	6	2	Condoms	Counseling	1	1	1	1	3	1	#NULL!	#NULL!	#NULL!	1
947	12-2019	9	2	1	2	1	1	1	1	Family planning pills	Counseling	1	1	1	1	3	1	#NULL!	#NULL!	#NULL!	1
948	05-2019	9	2	1	2	1	3	6	2	Condoms	Counseling	1	1	1	1	3	1	#NULL!	#NULL!	#NULL!	1
949	05-2019	9	2	1	2	2	1	4	1	E-Pills	Counseling	1	1	1	1	3	1	#NULL!	#NULL!	#NULL!	1
950	05-2019	9	2	1	2	2	4	8	3	VCT		1	1	1	1	3	1	2	10	0	1
951	05-2019	9	2	1	2	1	3	6	2	Condoms	Counseling	1	1	1	1	3	1	#NULL!	#NULL!	#NULL!	1
952	12-2019	9	2	1	1	2	1	4	1	E-Pills	Counseling	1	1	1	1	3	1	#NULL!	#NULL!	#NULL!	1
953	12-2019	9	2	2	3	2	1	1	1	Family planning pills	Counseling	1	1	1	1	3	1	#NULL!	#NULL!	#NULL!	1
954	12-2019	2	1	1	1	2	4	8	3	Counseling	VCT	2	1	1	1	3	1	1	5	0	1
955	12-2019	2	1	2	3	1	3	6	2	Condoms	Counseling	2	1	1	1	3	1	1	3	0	1
956	12-2019	2	1	1	1	#NULL!	3	6	3	Condoms	STI EXAM	2	1	1	1	3	1	1	5	0	1
957	12-2019	2	1	1	2	1	4	8	3	Counseling	VCT	2	1	1	1	3	1	1	1	0	1
958	12-2019	2	1	1	2	2	2	11	4	Counseling	Pregnancy test	2	#NULL!	#NULL!	#NULL!	#NULL!	#NULL!	#NULL!	#NULL!	#NULL!	1
959	12-2019	2	1	2	3	2	4	8	3	VCT		2	1	1	1	3	1	2	10	0	1
960	12-2019	2	1	1	1	2	3	6	2	Condoms	Counseling	2	1	1	1	3	1	1	2	0	1
961	12-2019	5	2	2	3	2	1	1	1	Family planning pills		1	1	1	1	3	1	1	1	0	1
962	12-2019	5	2	1	2	1	3	6	2	Condoms		1	1	1	1	3	1	1	0	0	1
963	12-2019	5	2	2	3	2	1	1	1	Family planning pills		1	1	1	1	3	1	1	0	0	1
964	12-2019	5	2	1	2	1	4	8	3	STI EXAM		1	1	1	1	3	1	2	10	#NULL!	1
965	12-2019	5	2	1	2	2	1	3	1	Family planning pills	implant	1	1	1	1	3	1	1	0	0	1
966	12-2019	5	2	2	3	2	1	1	1	Family planning pills		1	1	1	1	3	1	1	0	0	1
967	12-2019	5	2	2	3	1	3	6	2	Condoms		1	1	1	1	3	1	1	0	0	1
968	12-2019	5	2	2	3	2	1	1	1	Family planning pills	Counseling	1	1	1	1	3	1	1	0	0	1
969	12-2019	5	2	1	2	1	4	8	3	STI Injection		1	1	1	1	3	1	1	1	0	1
970	12-2019	5	2	1	2	2	1	1	1	Family planning pills		1	1	1	1	3	1	1	0	0	1
971	12-2019	5	2	2	3	1	3	6	2	Condoms	Counseling	1	1	1	1	3	1	1	1	0	1
972	12-2019	5	2	1	2	2	1	1	1	Family planning pills		1	1	1	1	3	1	1	0	0	1
973	02-2019	2	1	1	2	1	3	6	2	Condoms	Counseling	2	1	1	1	3	1	1	0	0	1
974	02-2019	2	1	1	2	2	1	1	1	Family planning pills		2	1	1	1	3	1	2	10	0	#NULL!
975	02-2019	2	1	1	2	1	3	6	2	Condoms		2	1	1	1	3	1	1	0	0	1
976	02-2019	2	1	1	2	2	1	1	1	Family planning pills	Counseling	2	1	1	1	3	1	1	0	0	1
977	02-2019	3	1	1	2	2	1	1	8	Family planning pills	VCT	2	1	1	1	3	1	1	1	0	1
978	02-2019	3	1	1	2	2	1	1	1	Family planning pills	Counseling	2	1	1	1	3	1	3	17	0	1
979	02-2019	3	1	1	2	2	1	3	1	Counseling	implant	2	1	1	1	3	1	3	16	0	1
980	01-2019	3	1	1	1	1	3	6	2	Condoms		2	1	1	1	3	1	1	1	0	2
981	01-2019	3	1	1	2	2	2	11	4	Pregnancy test		2	1	1	1	3	1	2	15	0	1
982	12-2019	3	1	1	2	1	3	6	2	Condoms		2	1	1	1	3	1	1	5	0	1
983	01-2019	3	1	1	2	2	1	1	8	Family planning pills	VCT	2	1	1	1	3	1	2	13	0	1
984	12-2019	3	1	1	2	1	6	9	9	sick		2	1	1	1	3	1	2	10	0	1
985	01-2019	3	1	1	2	2	1	1	1	Family planning pills		2	1	1	1	3	1	2	11	0	1
986	01-2019	3	1	1	2	2	1	1	1	Family planning pills	Condoms	2	1	1	1	3	1	2	15	0	1
987	01-2019	3	1	1	2	2	1	1	1	Family planning pills		2	1	1	1	3	1	2	8	0	1
989	12-2019	3	1	1	2	2	4	8	3	Counseling	VCT	2	1	1	1	3	1	2	15	0	1
990	12-2019	2	1	1	1	#NULL!	3	6	2	Condoms		2	1	1	1	3	1	1	1	0	1
991	12-2019	2	1	1	2	1	3	6	3	Condoms	VCT	2	1	1	1	3	1	1	2	0	1
992	03-2019	1	1	1	2	1	4	8	3	VCT	Counseling	1	1	1	1	3	1	1	4	0	1
993	03-2019	1	1	2	3	1	4	8	3	Counseling	VCT	1	1	1	1	3	1	1	0	0	1
994	03-2019	1	1	2	3	1	4	8	3	Counseling	VCT	1	1	1	1	3	1	1	5	0	1
995	12-2019	1	1	1	2	2	4	8	3	Counseling	VCT	1	1	1	1	3	1	1	4	0	1
996	03-2019	1	1	2	3	1	4	8	3	Counseling	VCT	1	1	1	1	3	1	2	8	0	1
997	12-2019	1	1	1	2	#NULL!	3	6	2	Counseling	Condoms	1	1	1	1	3	1	2	7	0	1
998	12-2019	1	1	1	2	2	1	4	1	E-Pills	Counseling	1	1	1	1	3	1	1	4	0	1
999	12-2019	1	1	1	2	1	3	6	2	Condoms	Counseling	1	1	1	1	3	1	2	10	0	1
1000	12-2019	1	1	2	3	1	3	6	2	Counseling	Condoms	1	1	1	1	3	1	2	6	0	1
1001	12-2019	1	1	2	3	1	3	6	2	Condoms	Counseling	1	1	1	1	3	1	2	10	0	1
1002	12-2019	1	1	1	2	1	3	6	3	VCT	Condoms	1	1	1	1	3	1	1	5	0	1
1003	03-2019	1	1	1	2	1	3	6	2	Condoms		1	1	1	1	3	1	2	10	0	1
1004	12-2019	1	1	1	2	1	4	8	3	VCT		1	1	1	1	3	1	1	5	0	1
1005	03-2019	1	1	1	2	1	1	1	8	Family planning pills	VCT	1	1	1	1	3	1	2	10	0	1
1006	03-2019	1	1	1	2	1	5	7	7	Counseling		1	1	1	1	3	1	2	10	0	1
1007	12-2019	1	1	2	3	2	#NULL!	#NULL!	#NULL!			1	1	1	1	3	1	1	5	0	1
1008	12-2019	1	1	2	3	1	4	8	3	VCT		1	1	1	1	3	1	3	20	0	1
1009	03-2019	1	1	2	3	1	4	8	3	VCT	Counseling	1	1	1	1	3	1	#NULL!	#NULL!	0	1
1010	12-2019	1	1	1	2	1	3	6	2	Condoms		1	1	1	1	3	1	1	5	0	1
1011	03-2019	1	1	1	2	1	1	1	1	Family planning pills		1	1	1	1	3	1	#NULL!	#NULL!	0	1
1012	12-2019	1	1	1	2	1	3	6	2	Condoms		1	1	1	1	3	1	1	5	0	1
1013	03-2019	1	1	1	2	#NULL!	3	6	2	Condoms		1	1	1	1	3	1	2	10	0	1
1014	03-2019	1	1	1	2	2	4	8	3	VCT	Counseling	1	1	1	1	3	1	2	10	0	1
1015	02-2019	1	1	2	3	1	3	6	2	Condoms		1	1	1	1	3	1	3	20	0	1
1016	03-2019	1	1	1	2	2	4	8	3	Counseling	VCT	1	1	1	1	3	1	1	4	0	1
1017	03-2019	1	1	2	3	1	3	6	2	Condoms		1	1	1	1	3	1	2	10	0	1
1018	12-2019	2	1	1	2	1	3	6	2	Condoms		2	1	1	1	3	1	2	10	0	1
1019	12-2019	2	1	1	1	1	4	8	3	STI Injection		2	1	1	1	3	1	1	2	0	1
1020	03-2019	2	1	1	2	1	4	8	3	Counseling	VCT	2	1	1	1	3	1	1	5	0	1
1021	03-2019	2	1	1	1	1	4	8	3	Counseling	STI EXAM	2	1	1	1	3	1	1	2	0	1
1022	12-2019	2	1	1	2	1	3	6	2	Condoms		2	1	1	1	3	1	2	8	0	1
1023	12-2019	2	1	1	2	1	3	6	2	Condoms		2	1	1	1	3	1	2	10	0	1
1024	12-2019	2	1	1	2	1	3	6	3	Condoms	STI EXAM	2	1	1	1	3	1	2	9	0	1
1025	12-2019	2	1	1	2	2	2	11	4	Pregnancy test		2	1	1	1	3	1	1	1	0	1
1026	03-2019	2	1	1	2	2	1	4	1	E-Pills		2	1	1	1	3	1	1	5	0	1
1027	12-2019	2	1	1	2	2	5	7	7	Counseling		2	1	1	1	3	1	1	5	0	1
1028	03-2019	2	1	2	3	1	3	6	2	Condoms	Counseling	2	1	1	1	3	1	2	7	0	1
1029	11-2018	2	1	1	2	1	4	8	3	VCT	Counseling	2	1	1	1	3	1	2	15	0	1
1030	03-2019	2	1	1	2	2	1	1	1	Family planning pills	Counseling	2	1	1	1	3	1	2	10	0	1
1031	03-2019	2	1	1	1	1	4	8	3	Counseling	STI EXAM	2	1	1	1	3	1	2	10	0	1
1032	03-2019	2	1	1	2	2	1	1	1	Family planning pills	Counseling	2	1	1	1	3	1	1	5	0	1
1033	03-2019	2	1	1	2	1	3	6	2	Condoms	Counseling	2	1	1	1	3	1	1	5	0	1
1034	03-2019	2	1	1	2	1	3	6	2	Condoms	Counseling	2	1	1	1	3	1	2	10	0	1
1035	03-2019	2	1	1	2	2	4	8	3	Counseling	VCT	2	1	1	1	3	1	1	5	0	1
1036	12-2019	2	1	1	2	2	4	8	3	VCT		2	1	1	1	3	1	2	8	0	1
1037	12-2019	2	1	1	2	2	1	1	1	Family planning pills		2	1	1	1	3	1	2	6	0	1
1038	12-2019	2	1	1	1	1	4	8	3	Counseling	STI EXAM	2	1	1	1	3	1	1	3	0	1
1039	03-2019	2	1	1	2	1	3	6	2	Condoms		2	1	1	1	3	1	2	8	0	1
1040	12-2019	2	1	2	3	1	3	6	2	Condoms		2	1	1	1	3	1	1	2	0	1
1041	12-2019	2	1	1	2	1	4	8	3	VCT		2	1	1	1	3	1	1	4	0	1
1042	12-2019	2	1	1	2	2	#NULL!	#NULL!	#NULL!			2	1	1	1	3	1	1	2	0	1
1043	03-2019	2	1	1	2	1	4	8	3	VCT		2	1	1	1	3	1	2	10	0	1
1044	12-2019	2	1	2	3	2	4	8	3	VCT	Counseling	2	1	1	1	3	1	#NULL!	#NULL!	0	1
1045	12-2019	2	1	1	2	2	4	8	3	VCT	Counseling	2	1	1	1	3	1	2	8	0	1
1046	12-2019	2	1	1	2	2	1	4	1	E-Pills	Counseling	2	1	1	1	3	1	2	9	0	1
1047	12-2019	2	1	1	2	2	4	8	3	Counseling	VCT	2	1	1	1	3	1	2	8	0	1
1048	12-2019	2	1	1	2	1	3	6	2	Condoms		2	1	1	1	3	1	2	9	0	1
1049	12-2019	2	1	1	2	2	3	6	2	Condoms		2	1	1	1	3	1	2	10	0	1
1050	04-2019	2	1	1	1	2	4	8	3	VCT		2	1	1	1	3	1	2	8	0	1
1051	05-2019	2	1	1	2	1	3	6	3	Condoms	VCT	2	1	1	1	3	1	2	15	0	1
1052	12-2019	2	1	2	3	2	4	8	3	VCT		2	1	1	1	3	1	1	5	0	1
1053	12-2019	2	1	1	2	2	4	8	3	VCT		2	1	1	1	3	1	1	5	0	1
1054	12-2019	2	1	1	1	2	4	8	3	Counseling	VCT	2	1	1	1	3	1	2	6	0	1
1055	04-2019	2	1	2	3	1	3	6	2	Condoms	Counseling	2	1	1	1	3	1	1	3	0	1
1056	04-2019	2	1	2	3	1	3	6	3	Condoms	VCT	2	1	1	1	3	1	1	2	0	1
1057	04-2019	2	1	1	2	2	4	8	3	VCT	Counseling	2	1	1	1	3	1	2	10	0	1
1058	04-2019	2	1	1	2	1	4	8	3	Counseling	STI EXAM	2	1	1	1	3	1	1	5	0	1
1059	04-2019	2	1	1	2	2	1	1	1	Family planning pills	Counseling	2	1	1	1	3	1	1	3	0	1
1060	04-2019	2	1	2	3	2	4	8	3	STI Injection		2	1	1	1	3	1	1	2	0	1
1061	04-2019	2	1	1	2	2	4	8	3	Counseling	STI EXAM	2	1	1	1	3	1	1	5	0	1
1062	04-2019	2	1	2	3	2	4	8	3	VCT		2	1	1	1	3	1	1	0	0	1
1063	04-2019	2	1	1	2	2	4	8	3	Counseling	VCT	2	1	1	1	3	1	1	1	0	1
1064	04-2019	2	1	2	3	2	4	8	3	Counseling	VCT	2	1	1	1	3	1	1	2	0	1
1065	04-2019	2	1	2	3	1	3	6	3	Condoms	VCT	2	1	1	1	3	1	1	2	0	1
1066	04-2019	2	1	2	3	1	3	6	2	Condoms		2	1	1	1	3	1	1	2	0	1
1067	04-2019	2	1	1	2	2	4	8	3	Counseling	STI EXAM	2	1	1	1	3	1	1	0	0	1
1068	04-2019	2	1	1	2	1	3	6	3	Condoms	VCT	2	1	1	1	3	1	1	1	0	1
1069	12-2019	5	2	2	3	1	3	6	2	Condoms	Counseling	1	1	1	1	3	1	1	0	0	1
1070	12-2019	5	2	2	3	2	3	6	2	Condoms	Counseling	1	1	1	1	3	1	1	5	0	1
1071	12-2019	5	2	1	2	1	4	8	3	Counseling	STI EXAM	1	1	1	1	3	1	1	0	0	1
1072	12-2019	5	2	1	2	2	1	1	1	Family planning pills	Counseling	1	1	1	1	3	1	1	0	0	1
1073	12-2019	5	2	1	2	1	3	6	2	Condoms	Counseling	1	1	1	1	3	1	1	0	0	1
1074	06-2019	5	2	1	2	1	3	6	2	Condoms		1	1	1	1	3	1	1	0	0	1
1075	06-2019	5	2	2	3	2	1	3	1	implant		1	1	1	1	3	1	1	0	0	1
1076	12-2019	5	2	1	1	2	4	8	3	Counseling	STI EXAM	1	1	1	1	3	1	1	0	0	1
1077	06-2019	5	2	1	2	2	1	1	1	Family planning pills		1	1	1	1	3	1	1	5	0	1
1078	06-2019	5	2	1	2	1	3	6	2	Condoms		1	1	1	1	3	1	1	0	0	1
1079	12-2019	5	2	2	3	1	3	6	2	Condoms		1	1	1	1	3	1	1	0	0	1
1080	12-2019	5	2	2	3	1	5	7	7	Counseling		1	1	1	1	3	1	1	0	0	1
1081	12-2019	5	2	1	1	2	4	8	3	Counseling	STI EXAM	1	1	1	1	3	1	1	0	0	1
1082	12-2019	5	2	1	2	1	3	6	2	Condoms	Counseling	1	1	1	1	3	1	1	0	0	1
1083	12-2019	5	2	1	2	1	5	7	7	Counseling		1	1	1	1	3	1	1	0	0	1
1084	12-2019	5	2	1	1	1	5	7	7	Counseling		1	1	1	1	3	1	1	0	0	1
1085	12-2019	5	2	1	1	2	5	7	7	Counseling		1	1	1	1	3	1	1	0	0	1
1086	12-2019	5	2	1	2	1	5	7	7	Counseling		1	1	1	1	3	1	1	0	0	1
1087	12-2019	5	2	1	2	2	1	1	1	Counseling	Family planning pills	1	1	1	1	3	1	1	0	0	1
1088	12-2019	5	2	1	2	1	3	6	2	Condoms	Counseling	1	1	1	1	3	1	1	0	0	1
1089	12-2019	5	2	1	2	2	1	1	1	Family planning pills	Counseling	1	1	1	1	3	1	1	4	0	1
1090	12-2019	5	2	1	2	1	3	6	2	Condoms	Counseling	1	1	1	1	3	1	1	0	0	1
1091	12-2019	5	2	2	3	2	1	1	1	Family planning pills	Counseling	1	1	1	1	3	1	1	3	0	1
1092	12-2019	5	2	1	2	1	3	6	2	Condoms	Counseling	1	1	1	1	3	1	1	0	0	1
1093	12-2019	5	2	1	2	2	5	7	7	Counseling		1	1	1	1	3	1	1	0	0	1
1094	12-2019	5	2	2	3	1	4	8	3	Counseling	STI EXAM	1	1	1	1	3	1	1	0	0	1
1095	06-2019	2	1	1	1	2	2	11	4	Pregnancy test		2	1	1	1	3	1	#NULL!	#NULL!	0	1
1096	12-2019	2	1	1	1	2	1	4	4	E-Pills	Pregnancy test	2	1	1	1	3	1	1	5	0	1
1097	06-2019	8	2	1	1	2	5	7	7	Counseling		2	1	1	1	3	1	#NULL!	#NULL!	0	1
1098	03-2019	8	2	1	2	1	5	7	7	Counseling		1	1	1	1	3	1	3	20	0	1
1099	03-2019	8	2	1	2	1	3	6	2	Condoms	Counseling	1	1	1	1	3	1	#NULL!	#NULL!	0	1
1100	03-2019	8	2	1	1	1	5	7	7	Counseling		1	1	1	1	3	1	#NULL!	#NULL!	0	1
1101	05-2019	8	2	1	2	2	6	9	9	sick		1	1	1	1	3	1	#NULL!	#NULL!	50	1
1102	12-2019	8	2	1	2	1	4	8	3	VCT	Counseling	1	1	1	1	3	1	3	35	0	1
1103	03-2019	8	2	1	1	1	5	7	7	Counseling		1	1	1	1	3	1	#NULL!	#NULL!	0	1
1104	03-2019	8	2	2	3	1	5	7	7	Counseling		1	1	1	1	3	1	#NULL!	#NULL!	0	1
1105	12-2019	8	2	1	2	1	3	6	2	Condoms		1	1	1	1	3	1	3	60	0	1
1106	03-2019	8	2	2	3	2	1	1	1	Family planning pills	Counseling	1	1	1	1	3	1	3	30	0	1
1107	03-2019	8	2	1	2	1	5	7	7	Counseling		1	1	1	1	3	1	#NULL!	#NULL!	0	1
1108	03-2019	8	2	1	2	2	1	1	1	Family planning pills	Counseling	1	1	1	1	3	1	3	20	0	1
1109	03-2019	8	2	1	1	1	3	6	2	Condoms	Counseling	1	1	1	1	3	1	3	20	50	1
1110	12-2019	8	2	1	2	1	3	6	2	Condoms	Counseling	1	1	1	1	3	1	3	35	0	1
1111	12-2019	8	2	2	3	1	4	8	3	STI EXAM		1	1	1	1	3	1	3	35	200	1
1112	12-2019	8	2	1	2	1	3	6	2	Condoms		1	1	1	1	3	1	2	15	0	1
1113	12-2019	8	2	1	2	1	3	6	2	Condoms		1	1	1	1	3	1	#NULL!	#NULL!	0	1
1114	12-2019	8	2	1	2	2	5	7	7	Counseling		1	1	1	1	3	1	3	40	0	1
1115	02-2019	8	2	1	2	2	1	1	1	Family planning pills		1	1	1	1	3	1	2	10	0	1
1116	05-2019	8	2	1	1	1	3	6	3	Condoms	VCT	1	1	1	1	3	1	2	10	0	1
1117	05-2019	6	2	2	3	1	6	9	9	sick		2	1	1	1	3	1	1	0	0	1
1118	05-2019	6	2	2	3	2	2	10	6	ANC		2	1	1	1	3	1	2	10	0	1
1119	05-2019	6	2	1	2	1	4	8	3	STI EXAM		2	1	1	1	3	1	1	5	0	1
1120	05-2019	6	2	1	2	2	2	10	6	ANC		2	1	1	1	3	1	1	5	0	1
1121	03-2019	8	2	1	2	1	3	6	2	Condoms	Counseling	1	1	1	1	3	1	#NULL!	#NULL!	0	1
1122	11-2018	6	2	2	3	1	3	6	2	Condoms	Counseling	2	1	1	1	3	1	1	3	0	1
1123	03-2019	6	2	1	1	2	2	11	4	Pregnancy test		2	1	1	1	3	1	2	15	0	1
1124	12-2019	6	2	1	2	1	6	9	9	sick		2	1	1	1	3	1	1	0	0	1
1125	05-2019	6	2	1	2	2	2	11	4	Pregnancy test		2	1	1	1	3	1	1	0	0	1
1126	05-2019	6	2	1	2	2	4	8	3	VCT		2	1	1	1	3	1	#NULL!	#NULL!	0	1
1127	12-2019	6	2	1	1	1	6	9	9	sick		2	1	1	1	3	1	2	10	0	1
1128	12-2018	6	2	1	1	2	1	1	1	Family planning pills		2	1	1	1	3	1	3	20	0	1
1129	04-2019	6	2	2	3	2	2	11	4	Pregnancy test		2	1	1	1	3	1	#NULL!	#NULL!	0	1
1130	01-2019	6	2	1	2	2	1	1	1	Family planning pills		2	1	1	1	3	1	2	11	0	1
1131	03-2019	6	2	1	2	1	3	6	2	Condoms		2	1	1	1	3	1	1	2	0	1
1132	05-2019	6	2	2	3	1	1	1	1	Family planning pills	Condoms	2	1	1	1	3	1	2	11	0	1
1133	12-2019	6	2	1	2	2	2	10	6	ANC		2	1	1	1	3	1	2	11	0	1
1134	04-2019	6	2	#NULL!	#NULL!	2	1	1	1	Counseling	Family planning pills	2	1	1	1	3	1	2	13	0	1
1135	04-2019	6	2	1	2	2	2	10	6	ANC		2	1	1	1	3	1	2	10	0	1
1136	12-2019	6	2	2	3	1	6	9	9	sick		2	1	1	1	3	1	#NULL!	#NULL!	0	1
1137	01-2019	6	2	1	2	1	4	8	3	Counseling	VCT	2	1	1	1	3	1	1	0	0	1
1138	05-2019	6	2	1	2	2	2	10	6	ANC		2	1	1	1	3	1	1	5	0	1
1139	02-2019	6	2	1	2	2	5	7	7	Counseling		2	1	1	1	3	1	#NULL!	#NULL!	0	1
1140	02-2019	6	2	1	2	2	4	8	3	VCT		2	1	1	1	3	1	1	3	0	1
1141	02-2019	6	2	1	2	2	1	1	1	Family planning pills	Counseling	2	1	1	1	3	1	3	30	0	1
1142	01-2019	6	2	1	2	2	1	1	1	Family planning pills		2	1	1	1	3	1	1	1	0	1
1143	12-2019	6	2	2	3	2	2	11	4	Pregnancy test		2	1	1	1	3	1	2	7	0	1
1144	12-2019	6	2	1	2	2	1	1	1	Family planning pills		2	1	1	1	3	1	#NULL!	#NULL!	0	1
1145	03-2019	6	2	1	2	2	2	10	6	ANC		2	1	1	1	3	1	1	5	0	1
1146	03-2019	6	2	1	2	1	3	6	2	Condoms		2	1	1	1	3	1	1	0	0	1
1147	12-2019	5	2	2	3	1	3	6	2	Condoms	Counseling	1	1	1	1	3	1	1	0	0	1
1148	03-2019	8	2	1	2	1	3	6	2	Condoms		1	1	1	1	3	1	1	0	0	1
1149	12-2019	8	2	1	1	2	5	7	7	Counseling		1	1	1	1	3	1	#NULL!	#NULL!	0	1
1150	03-2019	8	2	1	2	2	5	7	7	Counseling		1	1	1	1	3	1	#NULL!	#NULL!	0	1
1151	03-2019	8	2	1	2	1	3	6	2	Condoms		1	1	1	1	3	1	1	0	0	1
1152	03-2019	8	2	2	3	1	3	6	3	Condoms	VCT	1	1	1	1	3	1	2	15	0	1
1153	03-2019	8	2	1	2	2	5	7	7	Counseling		2	1	1	1	3	1	#NULL!	#NULL!	0	1
1154	03-2019	8	2	1	1	#NULL!	#NULL!	#NULL!	#NULL!			1	1	1	1	3	1	#NULL!	#NULL!	0	1
1155	12-2019	8	2	1	2	2	4	8	3	Counseling	VCT	1	1	1	1	3	1	1	0	0	1
1156	03-2019	8	2	1	1	1	5	7	7	Counseling		1	1	1	1	3	1	#NULL!	#NULL!	0	1
1157	12-2019	8	2	1	1	2	5	7	7	Counseling		1	1	1	1	3	1	#NULL!	#NULL!	0	1
1158	12-2019	8	2	2	3	1	1	1	8	Family planning pills	VCT	1	1	1	1	3	1	3	30	0	1
1159	03-2019	8	2	1	1	2	5	7	7	Counseling		1	1	1	1	3	1	#NULL!	#NULL!	0	1
1160	03-2019	8	2	1	2	1	5	7	7	Counseling		1	1	1	1	3	1	#NULL!	#NULL!	0	1
1161	02-2019	8	2	2	3	1	4	8	3	Counseling	VCT	1	1	1	1	3	1	2	15	0	1
1162	02-2019	8	2	1	2	2	5	7	7	Counseling		1	1	1	1	3	1	3	40	0	1
1163	12-2019	8	2	2	3	1	3	6	2	Condoms		1	1	1	1	3	1	3	30	0	1
1164	12-2019	8	2	1	1	1	5	7	7	Counseling		1	1	1	1	3	1	3	50	0	1
1165	12-2019	8	2	2	3	2	4	8	3	Counseling	VCT	1	1	1	1	3	1	2	10	0	1
1166	12-2019	8	2	1	1	2	5	7	7	Counseling		1	1	1	1	3	1	#NULL!	#NULL!	0	1
1167	12-2019	8	2	1	2	2	1	1	1	Family planning pills	Counseling	1	1	1	1	3	1	2	12	0	1
1168	03-2019	8	2	1	2	2	5	7	7	Counseling		1	1	1	1	3	1	2	15	0	1
1169	12-2019	8	2	1	2	2	4	8	3	Counseling	VCT	1	1	1	1	3	1	2	10	0	1
1170	12-2019	8	2	1	1	2	5	7	7	Counseling		1	1	1	1	3	1	#NULL!	#NULL!	0	1
1171	02-2019	8	2	#NULL!	#NULL!	2	5	7	7	Counseling		1	1	1	1	3	1	#NULL!	#NULL!	0	1
1172	03-2019	8	2	1	2	2	5	7	7	Counseling		1	1	1	1	3	1	3	60	0	1
1173	12-2019	8	2	2	3	1	3	6	2	Counseling	Condoms	1	1	1	1	3	1	3	30	0	1
1174	02-2019	8	2	2	3	2	5	7	7	Counseling		1	1	1	1	3	1	#NULL!	#NULL!	0	1
1175	02-2019	8	2	1	1	2	#NULL!	#NULL!	#NULL!			1	1	1	1	3	1	1	0	0	1
1176	03-2019	8	2	1	1	2	4	8	3	Counseling	VCT	1	1	1	1	3	1	#NULL!	#NULL!	0	1
1177	02-2019	8	2	1	1	2	5	7	7	Counseling		1	1	1	1	3	1	#NULL!	#NULL!	0	1
1178	03-2019	8	2	2	3	1	5	7	7	Counseling		1	1	1	1	3	1	3	30	0	1
1179	03-2019	8	2	1	1	2	5	7	7	Counseling		1	1	1	1	3	1	#NULL!	#NULL!	0	1
1180	03-2019	8	2	1	1	1	5	7	7	Counseling		1	1	1	1	3	1	3	21	50	1
1181	02-2019	8	2	1	2	2	2	10	6	Counseling	ANC	1	1	1	1	3	1	3	20	0	1
1182	02-2019	8	2	2	3	1	4	8	3	Counseling	STI EXAM	1	1	1	1	3	1	2	15	0	1
1183	02-2019	8	2	1	1	1	5	7	7	Counseling		1	1	1	1	3	1	#NULL!	#NULL!	0	1
1184	03-2019	8	2	1	1	2	5	7	7	Counseling		1	1	1	1	3	1	#NULL!	#NULL!	0	1
1185	03-2019	8	2	1	2	2	5	7	7	Counseling		1	1	1	1	3	1	2	15	0	1
1186	03-2019	8	2	1	2	1	5	7	7	Counseling		1	1	1	1	3	1	#NULL!	#NULL!	0	1
1187	03-2019	8	2	1	2	2	4	8	3	VCT		1	1	1	1	3	1	3	30	0	1
1188	03-2019	8	2	1	2	2	5	7	7	Counseling		1	1	1	1	3	1	3	180	0	1
1189	03-2019	8	2	1	1	2	5	7	7	Counseling		1	1	1	1	3	1	3	120	0	1
1190	02-2019	8	2	1	2	1	3	6	2	Counseling	Condoms	1	1	1	1	3	1	3	60	0	1
1191	12-2019	8	2	1	1	1	5	7	7	Counseling		1	1	1	1	3	1	#NULL!	#NULL!	0	1
1192	12-2019	8	2	1	2	2	4	8	3	Counseling	VCT	1	1	1	1	3	1	2	12	0	1
1193	03-2019	8	2	2	3	1	3	6	2	Condoms		1	1	1	1	3	1	3	40	0	1
1194	12-2019	8	2	2	3	1	4	8	3	Counseling	VCT	1	1	1	1	3	1	3	25	0	1
1195	12-2019	8	2	1	1	1	4	8	3	VCT		1	1	1	1	3	1	#NULL!	#NULL!	0	1
1196	04-2019	8	2	#NULL!	#NULL!	1	4	8	3	VCT	Counseling	1	1	1	1	3	1	#NULL!	#NULL!	0	1
1197	03-2019	8	2	2	3	2	1	1	4	Pregnancy test	Family planning pills	1	1	1	1	3	1	#NULL!	#NULL!	0	1
1198	12-2019	8	2	1	2	1	3	6	2	Counseling	Condoms	1	1	1	1	3	1	#NULL!	#NULL!	0	1
1199	12-2019	8	2	1	1	2	5	7	7	Counseling		1	1	1	1	3	1	#NULL!	#NULL!	0	1
1200	12-2019	8	2	1	1	2	5	7	7	Counseling		1	1	1	1	3	1	#NULL!	#NULL!	0	1
1201	01-2019	8	2	2	3	1	3	6	2	Counseling	Condoms	1	1	1	1	3	1	3	30	0	1
1202	03-2019	8	2	2	3	1	3	6	2	Counseling	Condoms	1	1	1	1	3	1	3	30	0	1
1203	12-2019	8	2	1	1	1	3	6	3	Condoms	VCT	1	1	1	1	3	1	3	18	0	1
1204	03-2019	8	2	2	3	2	6	9	9	sick		1	1	1	1	3	1	#NULL!	#NULL!	0	1
1205	02-2019	8	2	1	2	2	1	1	8	Family planning pills	VCT	1	1	1	1	3	1	2	12	0	1
1206	12-2019	8	2	2	3	1	4	8	3	STI EXAM		1	1	1	1	3	1	3	30	0	1
1207	02-2019	8	2	1	2	1	4	8	3	Counseling	VCT	1	1	1	1	3	1	1	5	0	1
1208	12-2019	8	2	1	1	2	5	7	7	Counseling		1	1	1	1	3	1	#NULL!	#NULL!	0	1
1209	05-2019	8	2	1	1	2	5	7	7	Counseling		1	1	1	1	3	1	#NULL!	#NULL!	0	1
1210	12-2019	8	2	1	2	1	3	6	2	Condoms	Counseling	1	1	1	1	3	1	3	30	1000	1
1211	12-2019	8	2	1	1	1	5	7	7	Counseling		1	1	1	1	3	1	1	5	#NULL!	1
1212	03-2019	8	2	1	2	1	5	7	7	Counseling		1	1	1	1	3	1	2	15	50	1
1213	03-2019	8	2	1	2	2	2	10	6	ANC		1	1	1	1	3	1	#NULL!	#NULL!	0	1
1214	12-2019	8	2	1	2	1	3	6	3	Condoms	STI EXAM	1	1	1	1	3	1	3	45	0	1
1215	12-2019	8	2	2	3	2	1	1	1	Family planning pills	Counseling	1	1	1	1	3	1	2	7	0	1
1216	12-2019	8	2	#NULL!	#NULL!	1	5	7	7	Counseling		1	1	1	1	3	1	#NULL!	#NULL!	0	1
1217	03-2019	8	2	1	1	2	3	6	2	Counseling	Condoms	1	1	1	1	3	1	#NULL!	#NULL!	0	1
1218	04-2019	6	2	1	2	1	3	6	2	Condoms		2	1	1	1	3	1	1	0	0	1
1219	04-2019	6	2	1	2	1	#NULL!	#NULL!	#NULL!			2	1	1	1	3	1	1	0	0	1
1220	12-2019	6	2	1	1	1	#NULL!	#NULL!	#NULL!			2	1	1	1	3	1	2	15	0	1
1222	01-2019	6	2	1	2	2	1	1	8	Family planning pills	VCT	2	1	1	1	3	1	2	9	0	1
1223	01-2019	6	2	#NULL!	#NULL!	1	1	1	1	Family planning pills		2	1	1	1	3	1	1	0	0	1
1224	01-2019	6	2	1	2	2	2	10	6	ANC		2	1	1	1	3	1	1	0	0	1
1225	01-2019	6	2	1	1	2	2	10	6	ANC		2	1	1	1	3	1	1	4	0	1
1226	01-2019	6	2	1	2	2	3	6	2	Condoms		2	1	1	1	3	1	1	0	0	1
1227	01-2019	6	2	1	2	1	3	6	2	Condoms		2	1	1	1	3	1	1	2	0	1
1228	12-2019	6	2	2	3	2	1	1	1	Family planning pills		2	1	1	1	3	1	1	5	0	1
1229	12-2019	6	2	1	2	2	1	1	1	Family planning pills		2	1	1	1	3	1	1	5	0	1
1230	12-2019	6	2	2	3	1	4	8	3	Counseling	VCT	2	1	1	1	3	1	2	10	0	1
1231	12-2019	6	2	1	2	2	1	1	1	Family planning pills		2	1	1	1	3	1	1	0	0	1
1232	12-2019	6	2	1	1	1	5	7	7	Counseling		2	1	1	1	3	1	2	10	0	1
1233	04-2019	6	2	2	3	2	1	4	1	E-Pills		2	1	1	1	3	1	#NULL!	#NULL!	0	1
1234	05-2019	6	2	1	1	2	5	7	7	Counseling		2	1	1	1	3	1	#NULL!	#NULL!	0	1
1235	05-2019	8	2	#NULL!	#NULL!	1	#NULL!	#NULL!	#NULL!			1	1	1	1	3	1	#NULL!	#NULL!	50	1
1236	05-2019	8	2	2	3	1	4	8	3	Counseling	VCT	1	1	1	1	3	1	1	5	0	1
1238	03-2019	8	2	1	1	1	5	7	7	Counseling		1	1	1	1	3	1	#NULL!	#NULL!	0	1
1239	03-2019	8	2	1	2	1	5	7	7	Counseling		1	1	1	1	3	1	3	40	#NULL!	1
1240	03-2019	8	2	1	2	2	5	7	7	Counseling		1	1	1	1	3	1	3	20	#NULL!	1
1241	03-2019	8	2	1	2	1	3	6	2	Condoms	Counseling	1	1	1	1	3	1	3	120	#NULL!	1
1242	03-2019	8	2	2	3	2	5	7	7	Counseling		1	1	1	1	3	1	3	120	#NULL!	1
1243	12-2019	8	2	1	2	2	5	7	7	Counseling		1	1	1	1	3	1	#NULL!	#NULL!	#NULL!	1
1244	02-2019	8	2	1	2	2	5	7	7	Counseling		1	1	1	1	3	1	#NULL!	#NULL!	#NULL!	1
1245	02-2019	8	2	1	2	1	3	6	2	Counseling	Condoms	1	1	1	1	3	1	1	0	#NULL!	1
1246	03-2019	8	2	1	1	1	5	7	7	Counseling		1	1	1	1	3	1	#NULL!	#NULL!	50	1
1247	03-2019	8	2	1	2	1	3	6	2	Counseling	Condoms	1	1	1	1	3	1	3	40	#NULL!	1
1248	03-2019	8	2	1	2	2	2	10	6	ANC		1	1	1	1	3	1	3	20	#NULL!	1
1249	12-2019	8	2	1	1	2	2	10	6	ANC		1	1	1	1	3	1	#NULL!	#NULL!	300	1
1250	03-2019	8	2	1	1	1	5	7	7	Counseling		1	1	1	1	3	1	#NULL!	#NULL!	#NULL!	1
1251	03-2019	8	2	1	1	2	5	7	7	Counseling		1	1	1	1	3	1	#NULL!	#NULL!	#NULL!	1
1252	03-2019	8	2	2	3	1	5	7	7	Counseling		1	1	1	1	3	1	#NULL!	#NULL!	#NULL!	1
1253	03-2019	8	2	1	1	1	5	7	7	Counseling		1	1	1	1	3	1	#NULL!	#NULL!	#NULL!	1
1254	12-2019	8	2	2	3	2	1	1	1	Family planning pills	Counseling	1	1	1	1	3	1	#NULL!	#NULL!	#NULL!	1
1255	12-2019	8	2	1	1	1	4	8	3	Counseling	STI EXAM	1	1	1	1	3	1	3	56	#NULL!	1
1256	12-2019	8	2	2	3	1	3	6	2	Condoms	Counseling	1	1	1	1	3	1	3	30	#NULL!	1
1257	12-2019	8	2	1	2	2	1	1	1	Family planning pills	Counseling	1	1	1	1	3	1	3	50	#NULL!	1
1258	12-2019	8	2	1	1	1	5	7	7	Counseling		1	1	1	1	3	1	3	40	#NULL!	1
1259	12-2019	8	2	1	2	1	5	7	7	Counseling		1	1	1	1	3	1	3	20	#NULL!	1
1260	12-2019	8	2	1	2	1	3	6	2	Counseling	Condoms	1	1	1	1	3	1	2	10	#NULL!	1
1261	12-2019	8	2	1	2	2	1	4	1	E-Pills	Counseling	1	1	1	1	3	1	3	25	#NULL!	1
1262	02-2019	8	2	2	3	1	3	6	3	Condoms	STI EXAM	1	1	1	1	3	1	2	10	#NULL!	1
1263	03-2019	8	2	1	2	1	5	7	7	Counseling		1	1	1	1	3	1	3	30	#NULL!	1
1264	12-2019	8	2	1	2	1	4	8	3	Counseling	VCT	1	1	1	1	3	1	2	15	#NULL!	1
1265	12-2019	8	2	1	2	2	1	4	1	E-Pills	Counseling	2	1	1	1	3	1	3	22	#NULL!	1
1266	12-2019	8	2	1	2	2	5	7	7	Counseling		1	1	1	1	3	1	3	20	#NULL!	1
1267	05-2019	8	2	1	2	2	1	1	1	Family planning pills		1	1	1	1	3	1	#NULL!	#NULL!	#NULL!	1
1268	12-2019	8	2	2	3	1	4	8	3	Counseling	VCT	1	1	1	1	3	1	1	5	#NULL!	1
1269	03-2019	8	2	1	1	1	5	7	7	Counseling		1	1	1	1	3	1	2	15	#NULL!	1
1270	01-2019	8	2	1	2	1	3	6	2	Condoms		1	1	1	1	3	1	3	25	#NULL!	1
1271	12-2019	8	2	2	3	1	5	7	7	Counseling		1	1	1	1	3	1	2	10	#NULL!	1
1272	12-2019	8	2	1	2	2	4	8	3	Counseling	STI EXAM	1	1	1	1	3	1	#NULL!	#NULL!	#NULL!	1
1273	03-2019	8	2	1	1	1	3	6	2	Condoms		1	1	1	1	3	1	1	5	#NULL!	1
1274	03-2019	8	2	1	2	2	5	7	7	Counseling		2	1	1	1	3	1	#NULL!	#NULL!	#NULL!	1
1275	03-2019	8	2	1	1	2	5	7	7	Counseling		2	1	1	1	3	1	#NULL!	#NULL!	#NULL!	1
1276	03-2019	8	2	1	2	2	2	11	4	Pregnancy test		1	1	1	1	3	1	3	30	#NULL!	1
1277	02-2019	8	2	1	2	2	1	1	1	Family planning pills		1	1	1	1	3	1	#NULL!	#NULL!	#NULL!	1
1278	03-2019	8	2	1	2	2	2	11	4	Pregnancy test		1	1	1	1	3	1	#NULL!	#NULL!	#NULL!	1
1279	03-2019	8	2	1	1	1	5	7	7	Counseling		1	1	1	1	3	1	#NULL!	#NULL!	#NULL!	1
1280	03-2019	8	2	1	2	1	5	7	7	Counseling		1	1	1	1	3	1	2	10	#NULL!	1
1281	03-2019	8	2	1	2	1	5	7	7	Counseling		1	1	1	1	3	1	#NULL!	#NULL!	#NULL!	1
1282	03-2019	8	2	2	3	2	5	7	7	Counseling		1	1	1	1	3	1	#NULL!	#NULL!	#NULL!	1
1283	03-2019	8	2	1	2	1	4	8	3	VCT		1	1	1	1	3	1	3	30	#NULL!	1
1284	12-2019	8	2	1	2	1	4	8	3	VCT	STI EXAM	1	1	1	1	3	1	2	10	#NULL!	1
1285	12-2019	8	2	1	2	2	1	1	8	Family planning pills	VCT	1	1	1	1	3	1	2	11	#NULL!	1
1286	02-2019	8	2	1	1	2	4	8	3	Counseling	VCT	1	1	1	1	3	1	2	10	#NULL!	1
1287	12-2019	8	2	1	2	1	4	8	3	Counseling	VCT	1	1	1	1	3	1	1	0	#NULL!	1
1288	12-2019	8	2	#NULL!	#NULL!	2	4	8	3	Counseling	VCT	1	1	1	1	3	1	3	20	#NULL!	1
1289	02-2019	8	2	2	3	2	2	11	5	Counseling	abortion	1	1	1	1	3	1	1	5	#NULL!	1
1290	02-2019	8	2	1	2	1	4	8	3	Counseling	VCT	1	1	1	1	3	1	1	0	#NULL!	1
1291	02-2019	8	2	1	1	2	2	11	4	Pregnancy test	Counseling	1	1	1	1	3	1	#NULL!	#NULL!	#NULL!	1
1292	02-2019	8	2	1	2	2	#NULL!	#NULL!	#NULL!			1	1	1	1	3	1	3	30	#NULL!	1
1293	02-2019	8	2	1	2	1	4	8	3	Counseling	VCT	1	1	1	1	3	1	1	2	#NULL!	1
1294	02-2019	8	2	2	3	2	1	1	1	Family planning pills		1	1	1	1	3	1	2	10	#NULL!	1
1295	12-2019	8	2	1	2	1	4	8	3	Counseling	VCT	1	1	1	1	3	1	3	18	#NULL!	1
1296	03-2019	8	2	1	2	1	3	6	2	Condoms	Counseling	1	1	1	1	3	1	1	0	#NULL!	1
1297	08-2018	8	2	2	3	2	1	3	1	implant		2	1	1	1	3	1	#NULL!	#NULL!	0	1
1298	08-2018	8	2	#NULL!	#NULL!	#NULL!	#NULL!	#NULL!	#NULL!			2	#NULL!	#NULL!	#NULL!	#NULL!	#NULL!	#NULL!	#NULL!	#NULL!	#NULL!
1299	08-2018	8	2	2	3	2	4	8	3	VCT		2	1	1	1	3	1	2	10	0	1
1300	08-2018	8	2	2	3	2	4	8	3	VCT		2	1	1	1	3	1	1	5	0	1
1301	08-2018	8	2	1	1	2	4	8	3	VCT		2	1	1	1	3	1	1	2	0	1
1302	08-2018	8	2	2	3	1	4	8	3	VCT		2	1	1	1	3	1	1	5	0	1
1303	08-2018	8	2	1	2	2	1	3	1	Counseling	implant	2	1	1	1	1	1	1	0	0	1
1304	12-2019	8	2	1	2	2	5	7	7	Counseling		2	1	1	1	3	1	1	5	0	1
1305	12-2019	8	2	2	3	2	4	8	3	VCT		2	1	1	1	3	1	1	5	0	1
1306	12-2019	8	2	2	3	1	4	8	3	VCT		2	1	1	1	3	1	1	0	0	1
1307	12-2019	8	2	2	3	2	4	8	3	VCT		2	1	1	1	3	1	1	5	0	1
1308	08-2018	8	2	1	2	2	4	8	3	VCT		2	1	1	1	1	1	1	0	0	1
1309	12-2019	8	2	1	2	2	2	11	4	Pregnancy test		2	1	1	1	3	1	2	15	0	1
1310	07-2018	8	2	2	3	1	4	8	3	VCT		2	1	1	1	3	1	1	5	0	1
1311	07-2018	8	2	2	3	1	4	8	3	VCT		2	1	1	1	3	1	2	7	0	1
1312	07-2018	8	2	2	3	1	3	6	2	Condoms		2	1	1	1	3	1	1	5	0	1
1313	07-2018	8	2	2	3	1	3	6	2	Condoms		2	1	1	1	3	1	1	5	0	1
1314	12-2019	8	2	1	1	2	5	7	7	Counseling		2	1	1	1	3	1	3	20	0	1
1315	08-2018	8	2	2	3	1	4	8	3	VCT		2	1	1	1	3	1	2	10	0	1
1316	12-2019	8	2	1	2	2	4	8	3	VCT		2	1	1	1	3	1	1	5	0	1
1317	08-2018	8	2	2	3	1	4	8	3	VCT		2	1	1	1	3	1	2	10	0	1
1318	08-2018	8	2	1	2	1	4	8	3	VCT		2	1	1	1	1	1	2	10	0	1
1320	08-2018	8	2	2	3	2	1	3	1	Family planning pills	implant	2	1	1	1	1	1	2	10	0	1
1321	08-2018	9	2	1	1	1	4	8	3	VCT		1	1	1	1	1	1	1	5	0	1
1322	08-2018	9	2	1	2	1	3	6	2	Condoms		1	1	1	1	1	1	1	5	0	1
1323	12-2019	9	2	1	2	1	4	8	3	VCT		1	1	1	1	1	1	1	2	0	1
1324	12-2019	9	2	1	1	1	4	8	3	VCT		1	1	1	1	3	3	1	5	0	1
1325	12-2019	9	2	1	2	1	3	6	2	Condoms		1	1	1	1	3	1	2	6	0	1
1326	12-2019	9	2	1	2	2	4	8	3	VCT		1	1	1	#NULL!	#NULL!	#NULL!	#NULL!	#NULL!	0	1
1327	08-2018	9	2	1	2	#NULL!	3	6	2	Condoms		1	1	1	1	1	1	1	3	0	1
1328	12-2019	9	2	#NULL!	#NULL!	2	4	8	3	VCT		1	1	1	#NULL!	3	1	#NULL!	#NULL!	#NULL!	1
1329	08-2018	9	2	1	2	1	#NULL!	#NULL!	#NULL!			1	1	1	1	3	1	1	3	0	1
1330	08-2018	9	2	1	2	1	4	8	3	VCT		1	1	1	1	3	1	1	5	0	1
1331	08-2018	9	2	1	2	1	3	6	2	Condoms		1	1	1	1	3	1	1	5	0	1
1332	08-2018	9	2	1	2	#NULL!	3	6	2	Condoms		1	1	3	2	1	3	1	5	0	1
1333	12-2019	9	2	1	1	#NULL!	3	6	2	Condoms		1	3	3	2	2	3	1	5	0	2
1334	12-2019	9	2	1	2	1	3	6	3	VCT	Condoms	1	#NULL!	1	1	3	3	#NULL!	#NULL!	0	1
1335	12-2019	9	2	2	3	2	1	1	1	Family planning pills		1	1	1	1	3	1	1	3	0	1
1336	12-2019	9	2	1	1	1	3	6	2	Condoms		1	1	1	1	1	#NULL!	1	1	0	3
1337	12-2019	9	2	1	2	1	3	6	3	VCT	Condoms	1	1	#NULL!	3	3	1	#NULL!	#NULL!	#NULL!	#NULL!
1338	12-2019	9	2	1	2	2	4	8	3	VCT		1	1	1	1	3	1	1	5	0	1
1341	12-2019	9	2	2	3	2	4	8	3	VCT		1	1	1	1	3	1	1	5	0	1
1345	08-2018	9	2	1	2	2	1	5	8	VCT	family planning	1	1	1	1	3	1	3	30	0	1
1346	12-2019	9	2	1	2	1	4	8	3	VCT	Counseling	1	1	1	1	3	1	1	5	0	1
1347	12-2019	9	2	1	2	2	5	7	7	Counseling		1	1	1	1	3	1	3	30	0	1
1348	12-2019	9	2	1	2	2	1	1	1	Family planning pills		1	1	1	1	3	1	1	4	0	1
1349	07-2018	9	2	1	1	1	3	6	2	Condoms	Counseling	1	1	1	1	3	1	2	10	0	1
1350	12-2019	9	2	1	1	1	4	8	3	VCT		1	3	1	1	1	3	2	11	0	1
1351	12-2019	9	2	1	1	1	4	8	3	VCT	Counseling	1	1	1	1	2	#NULL!	2	10	0	1
1352	12-2019	9	2	1	2	1	3	6	3	VCT	Condoms	1	1	1	1	3	1	2	6	0	1
1353	12-2019	9	2	1	1	1	3	6	2	Condoms		1	1	1	1	3	1	1	3	0	1
1354	12-2019	9	2	1	2	1	3	6	2	Condoms		1	1	1	1	3	1	1	4	0	1
1355	12-2019	9	2	2	3	2	4	8	3	VCT		1	1	1	1	3	1	1	3	0	1
1356	12-2019	9	2	2	3	2	1	1	1	Family planning pills	Counseling	1	1	1	1	3	1	2	10	#NULL!	#NULL!
1357	12-2019	9	2	2	3	2	3	6	3	VCT	Condoms	1	#NULL!	#NULL!	#NULL!	#NULL!	#NULL!	2	6	0	#NULL!
1358	12-2019	9	2	1	1	2	1	1	1	Family planning pills		1	1	1	1	3	1	1	5	0	3
1359	12-2019	9	2	2	3	2	1	1	1	Family planning pills	Counseling	1	3	1	3	#NULL!	1	3	60	0	1
1360	07-2018	9	2	2	3	2	4	8	3	VCT		1	1	1	3	#NULL!	#NULL!	#NULL!	#NULL!	#NULL!	#NULL!
1361	07-2018	9	2	1	1	1	3	6	2	Condoms		1	1	1	1	3	1	#NULL!	#NULL!	0	1
1362	07-2018	9	2	2	3	2	1	1	1	Family planning pills		1	1	1	1	3	1	1	5	0	1
1363	07-2018	9	2	1	1	1	3	6	3	VCT	Condoms	1	1	1	1	3	1	1	5	0	1
1364	07-2018	9	2	2	3	2	1	1	8	Family planning pills	VCT	1	1	1	1	3	1	1	5	0	1
1365	08-2018	9	2	1	1	2	1	1	1	Family planning pills		1	1	1	1	3	1	1	5	0	1
1366	07-2018	9	2	1	2	2	1	5	8	VCT	family planning	1	1	1	1	3	1	1	4	0	1
1367	07-2018	9	2	1	2	1	4	8	3	VCT		1	1	1	1	3	1	2	10	0	1
1368	07-2018	9	2	1	2	1	3	6	2	Counseling	Condoms	1	1	1	1	3	1	1	5	0	1
1369	07-2018	9	2	1	2	#NULL!	3	6	2	Counseling	Condoms	1	1	1	1	3	1	1	5	0	1
1370	07-2018	9	2	2	3	2	4	8	3	VCT	Counseling	1	1	1	1	1	1	2	10	0	1
1371	07-2018	9	2	2	3	2	1	5	8	VCT	family planning	1	1	1	1	3	1	2	15	0	1
1372	07-2018	9	2	1	2	2	1	5	1	Counseling	family planning	1	1	1	1	3	1	2	10	0	1
1373	07-2018	9	2	2	3	2	3	6	3	VCT	Condoms	1	1	1	1	#NULL!	1	1	5	0	1
1375	12-2019	8	2	1	1	2	2	11	4	Pregnancy test		2	1	1	1	3	1	1	5	0	1
1376	08-2018	8	2	2	3	2	1	3	1	Counseling	implant	2	1	1	1	1	1	#NULL!	#NULL!	0	1
1377	08-2018	8	2	1	2	1	5	7	7	Counseling		2	1	1	1	1	1	#NULL!	#NULL!	0	1
1378	08-2018	8	2	2	3	1	4	8	3	VCT		2	1	1	1	1	1	1	2	0	1
1379	08-2018	8	2	2	3	1	4	8	3	VCT		2	1	1	1	3	1	1	3	0	1
1380	08-2018	8	2	1	1	2	1	3	1	implant		2	1	1	1	3	1	1	5	0	1
1381	12-2019	8	2	1	1	2	4	8	3	VCT		2	1	1	1	3	1	1	5	0	1
1382	12-2019	8	2	1	2	1	5	7	7	Counseling		2	1	1	1	3	1	1	5	0	1
1383	12-2019	8	2	1	1	1	4	8	3	VCT		2	1	1	1	3	1	1	5	0	1
1384	12-2019	8	2	1	1	2	4	8	3	VCT		2	1	1	1	3	1	1	5	0	#NULL!
1385	12-2019	8	2	1	2	1	3	6	2	Condoms		2	1	1	1	3	1	1	5	0	1
1386	08-2018	3	1	1	2	1	1	5	8	VCT	family planning	2	1	1	1	3	1	1	5	0	2
1387	09-2018	3	1	1	2	1	3	6	2	Condoms	Counseling	2	#NULL!	#NULL!	#NULL!	#NULL!	#NULL!	#NULL!	#NULL!	#NULL!	#NULL!
1388	08-2018	3	1	1	1	2	4	8	3	VCT	Counseling	2	1	1	1	3	1	2	10	0	1
1389	09-2018	3	1	1	2	1	3	6	2	Condoms	Counseling	2	#NULL!	#NULL!	#NULL!	#NULL!	#NULL!	#NULL!	#NULL!	#NULL!	#NULL!
1390	08-2018	3	1	1	2	1	4	8	3	VCT	Counseling	2	1	1	1	3	1	2	10	0	1
1391	08-2018	3	1	1	1	#NULL!	3	6	2	Condoms	Counseling	2	1	1	1	3	1	2	10	0	1
1392	08-2018	3	1	1	2	1	4	8	3	VCT	Counseling	2	#NULL!	#NULL!	#NULL!	#NULL!	#NULL!	#NULL!	#NULL!	#NULL!	#NULL!
1393	08-2018	3	1	1	1	2	4	8	3	VCT	Counseling	2	1	1	1	3	1	2	10	0	1
1394	12-2019	3	1	1	1	2	5	7	7	Counseling		2	1	1	1	3	1	1	5	0	1
1396	12-2019	4	1	1	2	1	3	6	3	VCT	Condoms	1	1	1	1	3	1	1	0	0	1
1397	12-2019	4	1	1	2	#NULL!	3	6	3	VCT	Condoms	1	1	1	1	1	3	1	0	0	1
1398	08-2018	4	1	2	3	1	4	8	3	VCT		1	1	1	1	3	1	#NULL!	#NULL!	0	1
1399	12-2019	4	1	1	2	1	3	6	3	Condoms	VCT	1	1	1	1	3	1	1	0	0	1
1400	10-2018	4	1	2	3	2	1	1	8	Family planning pills	VCT	1	1	1	1	3	1	3	30	0	1
1401	08-2018	4	1	1	2	1	#NULL!	#NULL!	#NULL!			1	3	1	1	3	1	#NULL!	#NULL!	0	1
1402	12-2019	4	1	2	3	#NULL!	3	6	3	Condoms	VCT	1	1	1	1	3	1	1	0	0	1
1403	08-2018	4	1	1	2	1	3	6	3	Condoms	VCT	1	1	1	1	3	1	1	3	0	1
1404	08-2018	4	1	1	2	2	1	1	1	Family planning pills	Counseling	1	1	1	1	3	1	1	5	0	1
1405	08-2018	4	1	1	2	2	2	11	4	Pregnancy test	VCT	1	1	1	1	3	1	1	4	0	1
1406	08-2018	4	1	1	2	2	4	8	3	Counseling	VCT	1	1	1	1	3	1	1	3	0	1
1407	08-2018	4	1	1	2	1	3	6	2	Counseling	Condoms	1	1	1	1	3	1	1	2	0	1
1408	08-2018	4	1	1	2	2	3	6	2	Condoms	Counseling	1	1	1	1	3	1	1	4	0	1
1409	12-2019	4	1	1	1	2	3	6	2	Condoms		1	1	1	1	3	1	1	5	0	1
1410	12-2019	4	1	1	2	2	4	8	3	Counseling	VCT	1	1	1	1	3	1	1	2	0	1
1411	12-2019	4	1	1	2	2	4	8	3	Counseling	VCT	1	1	1	1	3	1	1	3	0	1
1412	12-2019	4	1	1	1	1	3	6	2	Counseling	Condoms	1	1	1	1	3	1	1	2	0	1
1413	08-2018	4	1	1	2	2	3	6	2	Condoms	Counseling	1	1	1	1	3	1	1	3	0	1
1414	08-2018	4	1	1	2	2	5	7	7	Counseling		1	1	1	1	3	1	1	4	0	1
1415	08-2018	4	1	1	2	2	3	6	2	Counseling	Condoms	1	1	1	1	3	1	1	5	0	1
1416	09-2018	4	1	1	2	1	3	6	3	Condoms	VCT	1	1	1	1	3	1	1	5	0	1
1417	09-2018	4	1	1	2	2	5	7	7	Counseling		1	1	1	1	3	1	1	4	0	1
1418	09-2018	4	1	2	3	2	3	6	2	Condoms	Counseling	1	1	1	1	3	1	1	5	0	1
1419	12-2019	4	1	2	3	2	1	2	1	Counseling	Family planning injection	1	1	1	1	3	1	1	4	0	1
1420	12-2019	4	1	1	1	2	3	6	2	Condoms	Counseling	1	1	1	1	3	1	1	2	0	1
1421	12-2019	4	1	1	2	2	1	3	1	Counseling	implant	1	1	1	1	3	1	1	5	0	1
1422	12-2019	4	1	2	3	2	1	2	8	VCT	Family planning injection	1	1	1	1	3	1	1	4	0	1
1423	08-2018	4	1	1	2	2	4	8	3	VCT	Counseling	1	1	1	1	3	1	2	10	0	1
1424	08-2018	4	1	1	2	2	2	11	4	Pregnancy test	VCT	1	1	1	1	3	1	1	4	0	1
1425	08-2018	4	1	2	3	1	4	8	3	Counseling	VCT	1	1	1	1	3	1	1	5	0	1
1426	12-2019	4	1	2	3	2	1	3	1	Counseling	implant	1	1	1	1	3	1	1	2	0	1
1427	12-2019	4	1	2	3	2	1	3	1	Counseling	implant	1	1	1	1	3	1	1	3	0	1
1428	12-2019	4	1	2	3	2	1	3	1	Counseling	implant	1	1	1	1	3	1	1	5	0	1
1429	12-2019	4	1	1	2	2	1	2	1	Counseling	Family planning injection	1	1	1	1	3	1	1	4	0	1
1430	12-2019	4	1	1	2	2	1	2	1	Counseling	Family planning injection	1	1	1	1	3	1	1	3	0	1
1431	12-2019	4	1	1	2	2	1	2	1	Counseling	Family planning injection	1	1	1	1	3	1	1	3	0	1
1432	12-2019	4	1	1	2	2	1	2	1	Counseling	Family planning injection	1	1	1	1	3	1	1	4	0	1
1433	12-2019	4	1	1	2	2	5	7	7	Counseling		1	1	1	1	3	1	1	3	0	1
1434	12-2019	4	1	1	2	2	1	2	1	Counseling	Family planning injection	1	1	1	1	3	1	1	4	0	1
1435	12-2019	4	1	1	2	1	3	6	2	Condoms	Counseling	1	1	1	1	3	1	1	2	0	1
1436	12-2019	4	1	2	3	1	3	6	2	Condoms	Counseling	1	1	1	1	3	1	1	2	0	1
1437	12-2019	4	1	1	2	1	3	6	2	Condoms	Counseling	1	1	1	1	3	1	1	4	0	1
1439	12-2019	4	1	1	2	1	3	6	2	Condoms	Counseling	1	1	1	1	3	1	1	4	0	1
1440	12-2019	4	1	1	2	2	1	3	1	Pregnancy test	implant	1	1	1	1	3	1	1	2	0	1
1441	12-2019	4	1	2	3	2	1	3	1	Condoms	implant	1	1	1	1	3	1	1	2	0	1
1442	12-2019	4	1	1	2	1	3	6	2	Condoms	Counseling	1	1	1	1	3	1	1	2	0	1
1443	12-2019	4	1	1	2	2	1	3	1	Counseling	implant	1	1	1	1	3	1	1	3	0	1
1444	12-2019	4	1	1	2	2	1	3	1	Counseling	implant	1	1	1	1	3	1	1	2	0	1
1445	08-2018	4	1	1	2	2	1	2	1	Counseling	Family planning injection	1	1	1	1	3	1	1	4	0	1
1446	12-2019	4	1	1	2	#NULL!	#NULL!	#NULL!	#NULL!			1	1	1	1	3	1	1	3	0	1
1447	12-2019	4	1	2	3	2	1	3	1	Counseling	implant	1	1	1	1	3	1	1	4	0	1
1448	08-2018	4	1	2	3	1	3	6	2	Condoms	Counseling	1	1	1	1	3	1	1	5	0	1
1449	08-2018	4	1	1	2	2	2	11	4	Pregnancy test	Counseling	1	1	1	1	3	1	2	7	0	1
1450	12-2019	4	1	1	1	1	4	8	3	Counseling	VCT	1	1	1	1	3	1	2	10	0	1
1451	08-2018	4	1	2	3	1	3	6	3	Condoms	VCT	1	1	1	1	2	#NULL!	#NULL!	#NULL!	0	1
1454	09-2018	9	2	1	1	2	4	8	3	VCT		1	1	1	1	#NULL!	1	#NULL!	#NULL!	0	1
1456	10-2018	5	2	2	3	2	2	11	5	Counseling	PAC	1	1	1	1	3	1	1	2	0	1
1457	10-2018	5	2	2	3	1	3	6	2	Counseling	Condoms	1	1	1	1	3	1	1	2	0	1
1458	10-2018	5	2	1	2	2	1	1	1	Family planning pills	Counseling	1	1	1	1	3	1	1	3	0	1
1459	12-2019	5	2	1	2	1	5	7	7	Counseling		1	1	1	1	3	1	1	1	0	1
1460	10-2018	5	2	1	2	2	1	1	1	Family planning pills	Counseling	1	1	1	1	3	1	1	0	0	1
1461	10-2018	5	2	1	2	1	3	6	2	Condoms	Counseling	1	1	1	1	3	1	1	0	0	1
1462	12-2019	5	2	2	3	2	4	8	3	VCT		1	1	1	1	3	1	1	0	0	1
1463	10-2018	5	2	1	2	2	1	5	8	VCT	family planning	1	1	1	1	3	1	1	2	0	1
1464	12-2019	5	2	1	2	1	3	6	2	Condoms		1	1	1	1	3	1	1	5	0	1
1466	10-2018	5	2	2	3	1	4	8	3	VCT		1	1	1	1	3	1	2	15	0	1
1467	12-2019	5	2	1	2	2	5	7	7	Counseling		1	1	1	1	3	1	2	15	0	1
1468	12-2019	5	2	2	3	2	1	1	1	Family planning pills		1	1	1	1	3	1	2	10	0	1
1469	12-2019	9	2	1	1	2	4	8	3	VCT	Counseling	1	1	1	1	3	1	3	20	0	1
1471	12-2019	9	2	1	1	2	4	8	3	VCT	Counseling	1	1	1	1	3	1	#NULL!	#NULL!	0	1
1472	12-2019	9	2	1	1	2	4	8	3	Counseling	VCT	1	1	1	1	3	1	1	5	0	1
1473	12-2019	9	2	1	1	2	4	8	3	Counseling	VCT	1	1	1	1	3	1	1	5	0	1
1475	10-2018	4	1	1	1	2	#NULL!	#NULL!	#NULL!			1	1	1	1	3	1	#NULL!	#NULL!	0	1
1476	10-2018	4	1	1	2	2	#NULL!	#NULL!	#NULL!			1	1	1	1	3	1	#NULL!	#NULL!	0	1
1477	12-2019	4	1	2	3	1	4	8	3	Counseling	VCT	1	1	1	1	3	1	1	5	0	1
1478	12-2019	4	1	1	2	1	4	8	3	Counseling	VCT	1	1	1	1	3	1	1	0	0	1
1479	10-2018	4	1	1	1	2	#NULL!	#NULL!	#NULL!			1	1	1	1	3	1	#NULL!	#NULL!	0	1
1480	10-2018	4	1	1	1	2	1	1	1	Family planning pills		1	1	1	1	3	1	3	20	0	1
1483	10-2018	4	1	1	1	2	4	8	3	VCT		1	1	1	1	3	1	1	4	0	1
1484	10-2018	4	1	1	1	2	#NULL!	#NULL!	#NULL!			1	1	#NULL!	#NULL!	#NULL!	#NULL!	#NULL!	#NULL!	#NULL!	#NULL!
1485	10-2018	4	1	1	2	2	1	3	1	Counseling	implant	1	1	1	1	3	1	1	5	0	1
1486	11-2018	4	1	1	2	1	5	7	7	Counseling		1	1	1	1	3	1	2	10	0	1
1487	10-2018	4	1	1	2	2	1	3	1	Counseling	implant	1	1	1	1	3	1	2	8	0	1
1488	10-2018	4	1	1	2	2	1	2	1	Counseling	Family planning injection	1	1	1	1	3	1	1	3	0	1
1490	10-2018	4	1	1	2	2	1	2	1	Counseling	Family planning injection	1	1	1	1	3	1	1	5	0	1
1491	10-2018	4	1	1	2	2	1	2	1	Counseling	Family planning injection	1	1	1	1	3	1	1	3	0	1
1492	10-2018	4	1	2	3	2	1	2	1	Counseling	Family planning injection	1	1	1	1	3	1	2	6	0	1
1493	10-2018	4	1	1	2	1	3	6	2	Condoms	Counseling	1	1	1	1	3	1	2	7	0	1
1494	10-2018	4	1	1	2	2	1	3	1	implant		1	1	1	1	3	1	1	4	0	1
1495	12-2019	4	1	1	2	2	1	3	1	implant		1	1	1	1	3	1	2	6	0	1
1496	10-2018	4	1	1	2	2	1	1	1	Family planning pills	Counseling	1	1	1	1	3	1	1	5	0	1
1497	09-2018	5	2	1	2	1	4	8	3	VCT		1	1	1	2	3	1	1	0	0	1
1498	09-2018	5	2	1	2	1	3	6	2	Condoms		1	1	1	1	3	1	1	5	0	1
1499	10-2018	5	2	2	3	1	3	6	2	Condoms	Counseling	1	1	1	1	3	1	2	10	0	1
1500	12-2019	4	1	1	1	2	1	1	1	Family planning pills		1	1	1	1	3	1	1	3	0	1
1501	12-2019	4	1	1	1	2	1	1	8	Family planning pills	VCT	1	1	1	1	3	1	1	4	0	1
1502	12-2019	4	1	1	1	2	1	1	8	Family planning pills	VCT	1	1	1	1	3	1	1	4	0	1
1503	12-2019	4	1	1	1	2	1	1	8	Family planning pills	VCT	1	1	1	1	3	1	2	6	0	1
1504	12-2019	4	1	1	1	2	1	1	8	Family planning pills	VCT	1	1	1	1	3	1	1	3	0	1
1505	12-2019	4	1	1	1	1	4	8	3	Counseling	STI EXAM	1	1	1	1	3	1	1	1	0	1
1506	12-2019	4	1	1	1	2	4	8	3	VCT	Counseling	1	1	1	1	3	1	2	6	0	1
1507	12-2019	4	1	1	1	2	1	5	8	VCT	family planning	1	1	1	1	3	1	1	5	0	1
1508	12-2019	4	1	1	1	2	1	1	8	Family planning pills	VCT	1	1	1	1	3	1	1	5	0	1
1509	12-2019	4	1	1	1	2	1	1	8	Family planning pills	VCT	1	1	1	1	3	1	1	4	0	1
1510	12-2019	4	1	1	1	2	1	1	8	Family planning pills	VCT	1	1	1	1	3	1	1	3	0	1
1511	12-2019	4	1	1	1	2	1	1	8	Family planning pills	VCT	1	1	1	1	3	1	2	6	0	1
1512	12-2019	4	1	1	1	2	1	1	8	Family planning pills	VCT	1	1	1	1	3	1	1	2	0	1
1513	12-2019	4	1	1	1	2	1	1	8	Family planning pills	VCT	1	1	1	1	3	1	1	3	0	1
1514	12-2019	4	1	1	1	2	1	1	8	Family planning pills	VCT	1	1	1	1	3	1	2	6	0	1
1515	12-2019	4	1	1	1	2	1	1	8	Family planning pills	VCT	1	1	1	1	3	1	2	6	0	1
1516	12-2019	4	1	1	1	2	1	1	8	Family planning pills	VCT	1	1	1	1	3	1	1	5	0	1
1517	12-2019	4	1	1	1	2	1	1	8	Family planning pills	VCT	1	1	1	1	3	1	1	4	0	1
1518	12-2019	4	1	1	1	2	1	1	8	Family planning pills	VCT	1	1	1	1	3	1	1	3	0	1
1519	12-2019	4	1	1	1	2	1	1	8	Family planning pills	VCT	1	1	1	1	3	1	1	3	0	1
1520	12-2019	4	1	1	1	2	1	1	8	Family planning pills	VCT	1	1	1	1	3	1	2	7	0	1
1521	12-2019	4	1	1	1	2	1	1	8	Family planning pills	VCT	1	1	1	1	3	1	1	4	0	1
1522	12-2019	4	1	1	1	2	1	1	8	Family planning pills	VCT	1	1	1	1	3	1	1	4	0	1
1523	12-2019	4	1	1	1	2	1	1	8	Family planning pills	VCT	1	1	1	1	3	1	1	3	0	1
1524	12-2019	4	1	1	1	2	1	1	8	Family planning pills	VCT	1	1	1	1	3	1	2	7	0	1
1525	12-2019	4	1	1	1	2	1	1	8	Family planning pills	VCT	1	1	1	1	3	1	2	6	0	1
1526	12-2019	4	1	1	1	2	1	1	8	Family planning pills	VCT	1	1	1	1	3	1	1	2	0	1
1527	12-2019	4	1	2	3	2	1	1	8	Family planning pills	VCT	1	1	1	1	3	1	2	6	0	1
1528	12-2019	4	1	1	2	2	1	1	8	Family planning pills	VCT	1	1	1	1	3	1	1	4	0	1
1529	12-2019	4	1	1	1	2	1	1	8	Family planning pills	VCT	1	1	1	1	3	1	2	9	0	1
1530	12-2019	4	1	1	1	2	1	1	8	Family planning pills	VCT	1	1	1	1	3	1	1	5	0	1
1531	12-2019	4	1	2	3	1	3	6	3	Condoms	STI EXAM	1	1	1	1	3	1	1	4	0	1
1532	12-2019	4	1	1	1	1	3	6	3	Condoms	STI EXAM	1	1	1	1	3	1	1	4	0	1
1533	12-2019	4	1	1	2	1	3	6	3	Condoms	STI EXAM	1	1	1	1	3	1	1	5	0	1
1534	12-2019	4	1	2	3	1	3	6	3	Condoms	STI EXAM	1	1	1	1	3	1	2	10	0	1
1535	12-2019	4	1	1	1	1	3	6	3	Condoms	STI EXAM	1	1	1	1	3	1	2	11	0	1
1536	12-2019	4	1	1	2	1	3	6	3	Condoms	STI EXAM	1	1	1	1	3	1	2	8	0	1
1537	12-2019	4	1	1	1	1	3	6	3	Condoms	STI EXAM	1	1	1	1	3	1	2	9	0	1
1538	12-2019	4	1	1	2	1	3	6	3	Condoms	STI EXAM	1	1	1	1	3	1	2	9	0	1
1539	12-2019	4	1	1	2	1	1	1	1	Family planning pills	Counseling	1	1	1	1	3	1	2	6	0	1
1540	12-2019	4	1	1	2	2	1	2	1	Counseling	Family planning injection	1	1	1	1	3	1	2	8	0	1
1541	12-2019	4	1	1	2	2	1	1	1	Family planning pills	Counseling	1	1	1	1	3	1	1	5	0	1
1542	12-2019	4	1	2	3	1	3	6	2	Condoms	Counseling	1	1	1	1	3	1	2	7	0	1
1543	12-2019	4	1	1	2	2	1	2	1	Counseling	Family planning injection	1	1	1	1	3	1	1	4	0	1
1544	12-2019	4	1	1	2	2	3	6	2	Condoms	Counseling	1	1	1	1	3	1	2	10	0	1
1545	12-2019	4	1	1	2	1	3	6	2	Condoms	Counseling	1	1	1	1	3	1	2	7	0	1
1546	12-2019	4	1	2	3	1	3	6	2	Condoms	Counseling	1	1	1	1	3	1	2	6	0	1
1547	12-2019	4	1	1	1	1	3	6	3	Condoms	VCT	1	1	1	1	3	1	1	3	0	1
1548	12-2019	4	1	1	2	2	1	2	1	Counseling	Family planning injection	1	1	1	1	3	1	2	6	0	1
1549	12-2019	4	1	1	2	2	4	8	3	Counseling	VCT	1	1	1	1	3	1	1	3	0	1
1550	12-2019	4	1	1	1	2	1	1	8	Family planning pills	VCT	1	1	1	1	3	1	2	6	0	1
1551	12-2019	4	1	1	1	2	1	1	8	Family planning pills	VCT	1	1	1	1	3	1	2	9	0	1
1552	12-2019	4	1	2	3	2	1	1	8	Family planning pills	VCT	1	1	1	1	3	1	1	3	0	1
1553	12-2019	4	1	1	2	2	4	8	3	Counseling	VCT	1	1	1	1	3	1	1	4	0	1
1555	12-2019	4	1	2	3	2	4	8	3	Counseling	VCT	1	1	1	1	3	1	2	6	0	1
1556	12-2019	4	1	2	3	2	4	8	3	Counseling	VCT	1	1	1	1	3	1	2	7	0	1
1557	12-2019	4	1	1	1	2	4	8	3	Counseling	VCT	1	1	1	1	3	1	1	3	0	1
1558	12-2019	4	1	1	1	2	4	8	3	Counseling	VCT	1	1	1	1	3	1	2	7	0	1
1561	12-2019	4	1	2	3	2	4	8	3	Counseling	VCT	1	1	1	1	3	1	1	3	0	1
1562	12-2019	4	1	1	2	2	4	8	3	Counseling	VCT	1	1	1	1	3	1	2	8	0	1
1563	12-2019	4	1	1	1	2	4	8	3	Counseling	VCT	1	1	1	1	3	1	2	11	0	1
1564	12-2019	4	1	1	1	1	3	6	3	Condoms	STI EXAM	1	1	1	1	3	1	2	8	0	1
1565	12-2019	4	1	1	1	1	3	6	3	Condoms	STI EXAM	1	1	1	1	3	1	2	7	0	1
1566	12-2019	4	1	1	1	1	3	6	3	Condoms	STI EXAM	1	1	1	1	3	1	2	6	0	1
1567	12-2019	4	1	1	1	1	3	6	3	Condoms	STI EXAM	1	1	1	1	3	1	1	5	0	1
1568	12-2019	4	1	1	1	1	3	6	3	Condoms	STI EXAM	1	1	1	1	3	1	1	3	0	1
1569	12-2019	4	1	1	1	1	3	6	2	Condoms		1	1	1	1	3	1	#NULL!	#NULL!	0	1
1570	12-2019	4	1	2	3	1	3	6	3	Condoms	STI EXAM	1	1	1	1	3	1	1	4	0	1
1571	12-2019	4	1	2	3	1	3	6	3	Condoms	STI EXAM	1	1	1	1	3	1	2	6	0	1
1572	12-2019	4	1	1	2	1	3	6	3	Condoms	STI EXAM	1	1	1	1	3	1	2	9	0	1
1573	12-2019	4	1	1	2	1	3	6	3	Condoms	STI EXAM	1	1	1	1	3	1	2	6	0	1
1574	12-2019	4	1	1	2	1	3	6	3	Condoms	STI EXAM	1	1	1	1	3	1	2	9	0	1
1575	12-2019	4	1	2	3	1	3	6	3	Condoms	STI EXAM	1	1	1	1	3	1	2	6	0	1
1576	12-2019	4	1	1	1	1	3	6	3	Condoms	STI EXAM	1	1	1	1	3	1	1	4	0	1
1577	12-2019	4	1	1	1	1	3	6	3	Condoms	STI EXAM	1	1	1	1	3	1	2	7	0	1
1578	12-2019	4	1	1	1	1	3	6	3	Condoms	STI EXAM	1	1	1	1	3	1	2	9	0	1
1579	12-2019	4	1	1	2	2	4	8	3	Counseling	VCT	1	1	1	1	3	1	2	7	0	1
1580	12-2019	4	1	1	2	2	4	8	3	Counseling	VCT	1	1	1	1	3	1	1	4	0	1
1581	12-2019	4	1	1	2	2	4	8	3	Counseling	VCT	1	1	1	1	3	1	2	9	0	1
1582	12-2019	4	1	1	2	2	4	8	3	Counseling	VCT	1	1	1	1	3	1	2	7	0	1
1583	12-2019	4	1	1	2	2	4	8	3	Counseling	VCT	1	1	1	1	3	1	1	3	0	1
1584	12-2019	4	1	1	1	2	4	8	3	Counseling	VCT	1	1	1	1	3	1	2	9	0	1
1585	12-2019	4	1	2	3	2	4	8	3	Counseling	VCT	1	1	1	1	3	1	#NULL!	#NULL!	0	1
1587	12-2019	4	1	2	3	2	4	8	3	Counseling	VCT	1	1	1	1	3	1	2	9	0	1
1588	12-2019	4	1	1	2	2	4	8	3	Counseling	VCT	1	1	1	1	3	1	2	10	0	1
1589	12-2019	4	1	1	1	2	4	8	3	Counseling	VCT	1	1	1	1	3	1	2	7	0	1
1590	12-2019	4	1	1	1	2	4	8	3	Counseling	VCT	1	1	1	1	3	1	1	3	0	1
1591	12-2019	4	1	1	1	2	4	8	3	Counseling	VCT	1	1	1	1	3	1	1	4	0	1
1592	12-2019	4	1	1	1	2	4	8	3	Counseling	VCT	1	1	1	1	3	1	1	4	0	1
1593	12-2019	4	1	1	1	2	4	8	3	Counseling	VCT	1	1	1	1	3	1	1	5	0	1
1595	12-2019	4	1	1	1	1	3	6	3	Condoms	STI EXAM	1	1	1	1	3	1	2	11	0	1
1596	12-2019	4	1	2	3	1	3	6	3	Condoms	STI EXAM	1	1	1	1	3	1	2	11	0	1
1597	12-2019	4	1	1	1	2	1	1	8	Family planning pills	VCT	1	1	1	1	3	1	2	7	0	1
1598	12-2019	4	1	1	2	2	1	2	1	Counseling	Family planning injection	1	1	1	1	3	1	1	5	0	1
1599	12-2019	4	1	1	2	2	1	1	1	Family planning pills	Counseling	1	1	1	1	3	1	1	2	0	1
1600	12-2019	4	1	1	2	2	1	1	8	Family planning pills	VCT	1	1	1	1	3	1	1	5	0	1
1601	12-2019	4	1	1	2	2	4	8	3	Counseling	VCT	1	1	1	1	3	1	1	4	0	1
1602	08-2018	3	1	1	2	2	#NULL!	#NULL!	#NULL!			2	1	1	1	3	1	2	10	0	1
1603	12-2019	8	2	2	3	2	2	10	6	ANC		1	1	1	1	3	1	2	15	0	1
1605	12-2019	6	2	2	3	2	1	1	1	Family planning pills		2	1	1	1	3	1	2	15	0	1
1606	12-2019	6	2	2	3	1	3	6	2	Condoms		2	1	1	1	3	1	2	10	0	1
1607	12-2019	6	2	1	2	2	1	1	1	Family planning pills		2	1	1	1	3	1	3	20	0	1
1608	12-2019	6	2	1	2	2	1	1	1	Family planning pills		2	1	1	1	3	1	2	15	0	1
1610	12-2019	6	2	2	3	1	3	6	2	Condoms		2	1	1	1	3	1	2	10	0	1
1614	01-2019	3	1	1	2	2	1	1	1	Family planning pills	E-pills	2	1	1	1	3	1	2	15	0	1
1615	12-2019	3	1	1	2	1	3	6	3	Condoms	VCT	2	1	1	1	3	1	2	15	0	1
1616	01-2019	3	1	1	2	1	3	6	3	Condoms	VCT	2	1	1	1	3	1	2	10	0	1
1617	12-2019	3	1	1	2	2	1	4	8	E-Pills	VCT	2	1	1	1	3	1	2	10	0	1
1619	12-2019	3	1	1	2	1	3	6	3	Condoms	VCT	2	1	1	1	3	1	2	11	0	1
1620	12-2019	3	1	1	1	1	3	6	3	Condoms	VCT	2	1	1	1	3	1	2	10	0	1
1621	12-2019	3	1	1	2	1	4	8	3	VCT		2	#NULL!	#NULL!	#NULL!	#NULL!	#NULL!	2	10	0	1
1622	11-2018	3	1	1	2	2	2	11	4	Pregnancy test		2	1	1	1	3	1	2	10	0	1
1623	12-2019	3	1	1	2	2	2	11	4	Pregnancy test	VCT	2	1	1	1	3	1	2	10	0	1
1624	12-2019	3	1	1	2	2	4	8	3	VCT		2	1	1	1	3	1	2	10	0	1
1625	11-2018	3	1	1	1	1	3	6	2	Condoms		2	1	1	#NULL!	3	1	1	1	0	1
1626	12-2019	3	1	1	1	1	1	1	1	Family planning pills		2	1	1	3	3	1	#NULL!	#NULL!	#NULL!	#NULL!
1627	09-2018	3	1	1	1	1	3	6	2	Condoms		2	1	1	#NULL!	3	1	1	2	0	1
1628	12-2019	3	1	1	2	1	3	6	2	Condoms		2	1	1	#NULL!	3	1	1	1	0	1
1629	11-2018	3	1	1	1	2	2	11	4	Pregnancy test		2	1	1	1	3	1	2	10	0	1
1630	12-2019	3	1	1	2	1	5	7	7	Counseling		2	1	1	1	3	1	1	2	0	1
1631	12-2019	3	1	#NULL!	#NULL!	1	5	7	7	Counseling		2	1	1	1	3	1	1	5	0	1
1632	12-2018	3	1	2	3	1	3	6	2	Condoms		2	1	1	1	3	1	2	11	0	1
1633	12-2019	3	1	1	2	1	3	6	2	Condoms		2	1	1	1	3	1	1	1	0	1
1634	12-2018	3	1	1	2	2	1	1	1	Family planning pills		2	1	1	1	3	1	3	18	0	1
1635	11-2018	3	1	1	2	2	1	1	1	Family planning pills		2	1	1	1	3	1	2	15	0	1
1636	12-2019	3	1	1	2	1	3	6	2	Counseling	Condoms	2	1	1	1	3	1	1	5	0	1
1638	12-2019	3	1	1	2	1	3	6	3	Condoms	VCT	2	1	1	1	3	1	2	10	0	1
1639	01-2019	3	1	1	2	2	4	8	3	VCT		2	1	1	1	3	1	2	10	0	1
1640	11-2018	3	1	2	3	1	4	8	3	VCT		2	1	1	1	3	1	2	10	0	1
1641	01-2019	9	2	1	1	1	3	6	2	Condoms	Counseling	1	1	1	1	3	1	1	3	0	1
1642	12-2019	9	2	1	2	2	1	1	1	Family planning pills		1	1	1	1	3	1	1	5	0	1
1643	12-2019	9	2	1	1	1	3	6	2	Condoms		1	1	1	1	3	1	1	5	0	1
1644	01-2019	9	2	1	1	1	3	6	2	Condoms	Counseling	1	1	1	1	3	1	2	10	0	1
1645	01-2019	9	2	2	3	1	5	7	7	Counseling		1	1	1	1	3	1	2	10	0	1
1646	07-2018	9	2	1	2	2	#NULL!	#NULL!	#NULL!			1	1	1	3	2	1	#NULL!	#NULL!	#NULL!	2
1647	01-2019	9	2	1	2	2	4	8	3	Counseling	VCT	2	1	1	1	3	1	1	2	0	1
1648	02-2019	9	2	1	2	1	3	6	2	Condoms		2	1	1	1	3	1	1	1	0	1
1649	12-2019	9	2	1	2	1	5	7	7	Counseling		2	1	1	1	3	1	1	2	0	1
1650	12-2019	9	2	1	2	1	3	6	2	Condoms	Counseling	2	1	1	1	3	1	2	9	0	1
1651	12-2019	9	2	1	2	1	3	6	2	Condoms	Counseling	2	1	1	1	3	1	2	10	0	1
1652	12-2019	9	2	1	1	2	4	8	3	Counseling	VCT	2	1	1	1	3	1	1	2	0	1
1653	02-2019	9	2	1	1	2	5	7	7	RH. Info		2	1	1	1	3	1	1	2	0	1
1654	12-2019	9	2	1	2	1	5	7	7	Counseling		1	1	1	1	3	1	1	5	0	1
1655	12-2019	9	2	2	3	1	3	6	2	Condoms	Counseling	2	1	1	1	3	1	1	2	0	1
1656	12-2019	9	2	2	3	1	3	6	2	Condoms		1	1	1	1	3	1	3	20	0	1
1657	12-2019	9	2	1	2	1	3	6	2	Condoms		1	1	1	1	3	1	2	10	0	1
1658	01-2019	9	2	1	2	1	3	6	2	Condoms	Counseling	1	1	1	1	3	1	1	3	0	1
1659	12-2019	4	1	1	1	2	1	1	8	Family planning pills	VCT	1	1	1	1	3	1	2	6	0	1
1663	12-2019	4	1	1	1	2	1	2	8	Family planning injection	VCT	1	1	1	1	3	1	2	6	0	1
1664	12-2019	4	1	1	1	2	1	1	8	Family planning pills	VCT	1	1	1	1	3	1	2	7	0	1
1665	01-2019	6	2	1	2	2	2	10	6	ANC		2	1	1	1	1	1	1	2	0	1
1666	01-2019	9	2	2	3	2	2	11	4	Pregnancy test	Counseling	1	1	1	1	3	1	3	20	0	1
1667	01-2019	9	2	1	2	1	3	6	2	Condoms	Counseling	1	1	1	1	3	1	2	10	0	1
1668	12-2019	9	2	1	2	1	3	6	2	Condoms		1	1	1	1	3	1	1	1	0	1
1669	01-2019	9	2	1	2	1	3	6	2	Condoms	Counseling	1	1	1	1	3	1	1	1	0	1
1670	01-2019	9	2	2	3	1	4	8	3	Counseling	STI EXAM	1	1	1	1	3	1	1	2	0	1
1671	01-2019	9	2	1	2	1	4	8	3	VCT		1	1	1	1	3	1	2	10	0	1
1672	12-2019	9	2	2	3	2	5	7	7	Counseling		1	1	1	1	3	1	3	30	0	1
1673	12-2019	9	2	2	3	2	2	11	4	Pregnancy test		1	1	1	1	3	1	2	15	0	1
1674	01-2019	9	2	1	2	1	3	6	2	Condoms		1	1	1	1	3	1	3	25	0	1
1675	01-2019	9	2	2	3	2	2	11	4	Pregnancy test		1	1	1	1	3	1	2	15	0	1
1676	01-2019	9	2	2	3	1	5	7	7	Counseling		1	1	1	1	3	1	1	3	0	#NULL!
1677	01-2019	9	2	1	2	1	5	7	7	Counseling		1	1	1	1	3	1	1	2	0	1
1678	01-2019	9	2	1	2	1	3	6	2	Condoms	Counseling	1	1	1	1	3	1	1	4	0	1
1679	01-2019	9	2	2	3	2	1	1	1	Family planning pills		1	1	1	1	3	1	1	5	0	1
1680	01-2019	9	2	1	2	1	3	6	2	Counseling	Condoms	1	1	1	1	3	1	1	5	0	1
1681	12-2019	9	2	2	3	2	2	11	4	Pregnancy test	Condoms	1	1	1	1	3	1	3	20	0	1
1682	02-2019	9	2	2	3	2	2	11	4	Pregnancy test		1	1	1	1	1	1	3	25	0	1
1683	01-2019	9	2	1	2	1	3	6	2	Condoms	Counseling	1	1	1	1	3	1	1	1	0	1
1684	01-2019	9	2	2	3	1	4	8	3	Counseling	VCT	1	1	1	1	3	1	1	2	0	1
1685	01-2019	9	2	2	3	1	3	6	2	Condoms	Counseling	1	1	1	1	3	1	1	3	0	1
1686	01-2019	9	2	1	2	2	1	4	1	E-Pills		1	1	1	1	3	1	1	4	0	1
1687	02-2019	9	2	1	2	1	3	6	2	Condoms	Counseling	1	1	1	1	3	1	1	5	0	1
1688	12-2019	9	2	2	3	2	1	2	1	Family planning injection		1	1	1	1	3	1	1	5	0	1
1689	11-2018	9	2	1	2	1	3	6	2	Condoms		1	1	1	1	3	1	1	5	0	1
1692	01-2019	9	2	1	2	1	4	8	3	Counseling	STI EXAM	1	1	1	1	3	1	1	3	0	1
1693	12-2018	9	2	1	2	1	3	6	2	Condoms	Counseling	1	1	1	1	3	1	1	5	0	1
1694	11-2018	9	2	1	2	1	3	6	2	Condoms		1	1	1	1	3	1	1	5	0	1
1695	12-2019	3	1	1	2	1	3	6	3	Condoms	VCT	2	1	1	1	3	1	2	15	0	1
1696	12-2019	3	1	1	1	2	1	4	1	E-Pills		2	1	1	1	3	1	2	7	0	1
1697	10-2018	3	1	1	2	2	1	1	1	Condoms	Family planning pills	2	1	1	1	3	1	1	2	0	1
1698	12-2019	3	1	1	2	2	1	1	1	E-Pills	Family planning pills	2	1	1	1	3	1	2	10	0	1
1699	12-2019	3	1	1	2	2	#NULL!	#NULL!	#NULL!			2	1	1	1	3	1	2	10	0	1
1700	12-2019	3	1	2	3	2	1	4	8	E-Pills	VCT	2	1	1	1	3	1	2	10	0	1
1701	12-2019	9	2	2	3	2	1	1	1	Family planning pills		1	1	1	1	3	1	1	5	0	1
1702	12-2019	9	2	2	3	1	3	6	2	Condoms	Counseling	1	1	1	1	3	1	2	10	0	1
1703	12-2019	3	1	1	1	1	3	6	2	Condoms		2	1	1	1	3	1	2	15	0	1
1704	12-2019	3	1	1	2	1	3	6	3	Condoms	VCT	2	1	1	1	3	1	2	10	0	1
1705	12-2019	3	1	1	1	2	1	1	1	E-Pills	Family planning pills	2	1	1	1	3	1	2	10	0	1
1706	12-2019	3	1	1	2	1	3	6	3	Condoms	VCT	2	1	1	1	3	1	2	10	0	1
1707	12-2019	3	1	1	2	2	1	1	1	Counseling	Family planning pills	2	1	1	1	3	1	2	10	0	1
1708	12-2019	3	1	1	2	1	3	6	3	Condoms	VCT	2	1	1	1	3	1	2	8	0	1
1709	11-2018	3	1	2	3	2	4	8	3	Counseling	VCT	2	1	1	1	3	1	2	6	0	1
1710	12-2019	3	1	1	2	1	3	6	3	Condoms	VCT	2	1	1	1	3	1	2	10	0	1
1711	12-2019	3	1	1	2	2	1	1	1	Counseling	Family planning pills	2	1	1	1	3	1	1	4	0	1
1712	12-2019	3	1	1	2	2	1	1	8	VCT	Family planning pills	2	1	1	1	3	1	2	10	0	1
1713	11-2018	9	2	1	2	1	3	6	2	Condoms	Counseling	1	1	1	1	3	1	1	3	0	1
1714	11-2018	9	2	1	2	2	1	1	1	Counseling	Family planning pills	1	1	1	1	3	1	2	10	0	1
1716	11-2018	9	2	2	3	1	3	6	2	Condoms	Counseling	1	1	1	1	3	1	2	10	0	1
1718	01-2019	9	2	2	3	1	3	6	2	Condoms	Counseling	1	1	1	1	3	1	1	2	0	1
1719	11-2018	3	1	1	1	2	1	1	1	Family planning pills		2	1	1	1	3	1	2	14	0	1
1720	01-2019	9	2	1	2	2	1	1	1	Counseling	Family planning pills	1	1	1	1	3	1	1	3	0	1
1721	01-2019	9	2	1	2	1	3	6	2	Condoms	Counseling	1	1	1	1	3	1	1	2	0	1
1722	01-2019	9	2	2	3	1	3	6	2	Condoms		1	1	1	1	3	1	1	5	0	1
1723	01-2019	9	2	1	2	1	3	6	2	Condoms	Counseling	1	1	1	1	3	1	2	10	0	1
1724	12-2019	9	2	2	3	2	1	1	1	Family planning pills		1	1	1	1	3	1	2	10	0	1
1725	01-2019	9	2	1	1	1	3	6	3	Condoms	VCT	1	1	1	1	3	1	1	4	0	1
1726	01-2019	9	2	1	2	1	3	6	2	Condoms	Counseling	1	1	1	1	3	1	1	4	0	1
1727	11-2018	3	1	1	1	1	5	7	7	Counseling		2	1	1	1	3	1	2	12	0	1
1728	12-2019	3	1	1	1	2	2	11	4	Pregnancy test		2	1	1	1	3	1	2	12	0	1
1729	12-2018	3	1	1	2	2	1	4	8	E-Pills	VCT	2	1	1	1	3	1	2	10	0	1
1730	10-2018	3	1	2	3	2	1	4	1	E-Pills		2	1	1	1	3	1	1	5	0	1
1731	12-2019	4	1	1	2	1	3	6	2	Condoms		1	1	1	1	3	1	1	0	0	1
1732	12-2019	5	2	1	2	2	1	1	1	Family planning pills		1	1	1	1	3	1	1	2	0	1
1733	01-2019	5	2	1	1	2	1	1	1	Family planning pills		1	1	1	1	3	1	1	0	0	1
1734	01-2019	5	2	1	2	1	1	4	1	E-Pills	Condoms	1	1	1	1	3	1	1	0	0	1
1735	01-2019	5	2	2	3	1	3	6	3	Condoms	VCT	1	1	1	1	3	1	1	0	0	1
1736	01-2019	5	2	2	3	2	1	1	1	Family planning pills		1	1	1	1	3	1	1	0	0	1
1737	01-2019	5	2	2	3	1	3	6	2	Condoms		1	1	1	1	3	1	1	1	0	1
1738	01-2019	3	1	1	2	1	3	6	2	Condoms	Counseling	2	1	1	1	3	1	1	5	0	1
1739	12-2018	3	1	1	1	1	5	7	7	Counseling		2	1	1	1	3	1	2	13	0	1
1740	01-2019	3	1	2	3	2	1	2	1	Family planning injection		2	1	1	1	3	1	2	11	0	1
1741	01-2019	3	1	1	2	2	5	7	7	Counseling		2	1	1	1	3	1	2	14	0	1
1742	12-2019	3	1	1	1	1	4	8	3	STI EXAM		2	1	1	1	3	1	2	11	0	1
1743	12-2018	3	1	1	1	1	3	6	3	Condoms	VCT	2	1	1	1	3	1	2	10	0	1
1744	12-2019	3	1	2	3	2	1	2	1	Family planning injection		2	1	1	1	3	1	2	12	0	1
1745	12-2019	3	1	1	1	1	3	6	2	Condoms	Counseling	2	1	1	1	3	1	2	10	0	1
1746	12-2019	3	1	1	1	1	3	6	3	Condoms	STI EXAM	2	1	1	1	3	1	2	10	0	1
1747	10-2018	3	1	1	1	2	1	1	1	Family planning pills		2	1	1	1	3	1	3	30	0	1
1748	10-2018	3	1	1	1	2	1	1	1	Family planning pills		2	1	1	1	3	1	#NULL!	#NULL!	0	1
1749	10-2018	3	1	1	1	2	#NULL!	#NULL!	#NULL!			2	1	3	2	3	3	#NULL!	#NULL!	0	1
1750	01-2019	3	1	1	2	1	3	6	3	Condoms	VCT	2	1	1	1	3	1	1	2	0	1
1751	12-2019	3	1	1	2	2	1	1	1	Family planning pills		2	1	1	1	3	1	1	5	0	1
1752	01-2019	3	1	1	1	2	1	1	1	Family planning pills		2	1	1	1	3	1	1	2	0	1
1753	10-2018	3	1	1	1	2	1	1	8	VCT	Family planning pills	2	1	1	1	3	1	2	12	0	1
1754	09-2018	3	1	1	1	2	#NULL!	#NULL!	#NULL!			2	1	3	2	3	3	2	14	0	1
1755	12-2019	3	1	1	2	1	3	6	2	Condoms		2	1	1	1	3	1	1	0	0	1
1756	01-2019	3	1	1	2	2	1	4	1	E-Pills		2	1	1	1	3	1	1	2	0	1
1757	12-2019	3	1	2	3	2	#NULL!	#NULL!	#NULL!			2	1	1	1	3	1	1	5	0	1
1758	12-2019	3	1	1	2	2	3	6	3	Condoms	VCT	2	1	1	1	3	1	1	1	0	1
1759	12-2019	5	2	2	3	1	4	8	3	STI EXAM		1	1	1	1	3	1	1	0	0	1
1760	12-2019	5	2	1	2	1	3	6	2	Condoms		1	1	1	1	3	1	1	0	0	1
1761	11-2018	3	1	1	2	2	1	1	8	VCT	Family planning pills	2	1	1	1	3	1	2	7	0	1
1762	12-2019	5	2	1	2	1	3	6	2	Condoms		1	1	1	1	3	1	1	0	0	1
1764	12-2019	3	1	1	2	2	1	1	1	Counseling	Family planning pills	2	1	1	1	3	1	1	1	0	1
1766	12-2019	7	1	1	2	2	2	11	4	Pregnancy test	ANC	1	1	1	1	3	1	2	15	0	1
1767	01-2019	7	1	1	2	1	3	6	2	Condoms		1	1	1	1	3	1	1	0	0	1
1768	12-2019	7	1	2	3	1	3	6	3	Condoms	VCT	1	1	1	1	3	1	1	5	0	1
1769	01-2019	7	1	1	2	2	1	1	1	Family planning pills		1	1	1	1	3	1	1	5	0	1
1770	12-2019	7	1	1	1	2	2	11	4	Pregnancy test	VCT	1	1	1	1	3	1	1	2	0	1
1771	12-2019	7	1	1	2	1	3	6	3	Condoms	VCT	1	1	1	1	3	1	1	0	0	1
1772	12-2019	7	1	1	2	1	4	8	3	Counseling	VCT	1	1	1	1	3	1	1	2	0	1
1773	12-2019	7	1	1	2	2	2	11	4	Pregnancy test	VCT	1	1	1	1	3	1	1	2	0	1
1774	01-2019	7	1	2	3	2	1	1	1	Family planning pills		1	1	1	1	3	1	2	10	0	1
1775	01-2019	7	1	2	3	2	2	10	6	ANC		1	1	1	1	3	1	3	20	0	1
1776	12-2019	7	1	1	2	2	2	11	3	Pregnancy test	STI EXAM	1	1	1	1	3	1	1	5	0	1
1777	12-2019	7	1	1	2	2	1	1	1	Family planning pills		1	1	1	1	3	1	1	5	0	1
1778	12-2019	7	1	2	3	2	1	1	4	Pregnancy test	Family planning pills	1	1	1	1	3	1	1	2	0	1
1779	01-2019	7	1	2	3	1	3	6	2	Condoms		1	1	1	2	2	1	1	2	0	1
1780	12-2019	7	1	1	2	1	3	6	3	Condoms	VCT	1	1	1	1	3	1	1	1	0	1
1781	12-2019	7	1	2	3	2	5	7	7	Counseling		1	1	1	1	3	1	1	5	0	1
1782	01-2019	7	1	2	3	2	4	8	3	Counseling	VCT	1	1	1	1	3	1	1	5	0	1
1783	01-2019	7	1	1	2	#NULL!	4	8	3	VCT	STI EXAM	1	1	1	1	3	1	1	5	0	1
1784	01-2019	7	1	1	1	2	3	6	3	Condoms	VCT	1	1	1	1	3	1	1	4	0	1
1785	01-2019	7	1	1	2	2	3	6	3	Condoms	VCT	1	1	1	1	3	1	1	4	0	1
1786	01-2019	7	1	1	2	2	4	8	3	VCT	STI EXAM	1	1	1	1	3	1	1	2	0	1
1787	01-2019	7	1	1	2	2	4	8	3	VCT	STI EXAM	1	1	1	1	3	1	2	10	0	1
1788	01-2019	7	1	2	3	1	4	8	3	Counseling	VCT	1	1	1	1	3	1	1	2	0	1
1789	01-2019	7	1	2	3	1	4	8	3	Counseling	VCT	1	1	1	1	3	1	1	5	0	1
1790	12-2019	7	1	1	2	2	5	7	7	Counseling		1	1	1	1	3	1	1	5	0	1
1791	12-2019	7	1	1	2	2	1	1	1	Counseling	Family planning pills	1	1	1	1	3	1	1	2	0	1
1792	12-2019	7	1	#NULL!	#NULL!	#NULL!	#NULL!	#NULL!	#NULL!			1	1	1	1	3	1	#NULL!	#NULL!	0	1
1793	12-2019	7	1	1	1	2	1	1	1	Counseling	Family planning pills	1	1	1	1	3	1	3	30	0	1
1794	12-2019	7	1	2	3	2	1	1	1	Counseling	Family planning pills	1	1	1	1	3	1	1	2	0	1
1795	01-2019	7	1	1	2	2	1	1	8	VCT	Family planning pills	1	1	1	1	3	1	#NULL!	#NULL!	0	1
1796	01-2019	7	1	1	2	2	1	1	8	VCT	Family planning pills	1	1	1	1	3	1	2	10	0	1
1798	12-2019	3	1	1	1	1	3	6	3	Condoms	STI EXAM	2	1	1	1	3	1	2	10	0	1
1799	12-2019	3	1	1	1	1	3	6	2	Condoms		2	1	1	1	3	2	2	10	0	1
1800	12-2018	3	1	1	2	1	3	6	3	VCT	Condoms	2	1	1	1	3	1	1	1	0	1
1801	10-2018	3	1	1	1	1	3	6	3	Condoms	VCT	2	1	1	1	3	1	2	9	0	1
1802	12-2018	3	1	1	2	2	1	1	8	VCT	Family planning pills	2	1	1	1	3	1	1	1	0	1
1804	12-2019	3	1	1	2	2	1	1	1	Family planning pills		2	1	1	1	3	1	1	5	0	1
1805	10-2018	3	1	1	2	1	4	8	3	Counseling	VCT	2	1	1	1	3	1	2	11	0	1
1806	12-2019	3	1	1	2	1	3	6	3	Condoms	VCT	2	1	1	1	3	1	2	7	0	1
1808	12-2019	3	1	1	2	2	1	1	1	Family planning pills		2	1	1	1	3	1	2	10	0	1
1809	12-2018	3	1	1	2	2	1	4	8	VCT	E-pills	2	1	1	1	3	1	1	5	0	1
1810	12-2019	3	1	1	2	1	3	6	2	Condoms		2	1	1	1	3	1	2	11	0	1
1811	12-2019	3	1	1	2	2	3	6	3	Condoms	VCT	2	1	1	1	3	1	2	7	0	1
1812	12-2019	3	1	1	2	2	5	7	7	Counseling		2	1	1	1	3	2	1	3	0	1
1813	01-2019	3	1	1	1	2	1	1	1	Family planning pills		2	1	1	1	3	1	1	2	0	1
1814	01-2019	3	1	1	2	2	4	8	3	Counseling	VCT	2	1	1	1	3	1	2	7	0	1
1815	01-2019	3	1	1	2	2	1	1	1	Family planning pills		2	1	1	1	3	1	1	1	0	1
1816	01-2019	3	1	1	1	1	4	8	3	Counseling	VCT	2	1	1	1	3	1	3	16	0	1
1817	11-2018	3	1	1	2	1	3	6	2	Counseling	Condoms	2	1	1	1	3	1	1	3	0	1
1818	12-2019	3	1	1	1	2	4	8	3	VCT	Counseling	2	1	1	1	2	1	2	15	0	1
1819	12-2019	3	1	2	3	2	1	1	8	VCT	Family planning pills	2	1	1	1	3	1	2	10	0	1
1820	12-2019	3	1	1	2	1	4	8	3	Counseling	VCT	2	1	1	1	3	1	2	11	0	1
1822	12-2019	3	1	1	2	2	4	8	3	Counseling	VCT	2	1	1	1	3	1	1	1	0	1
1823	12-2019	5	2	2	3	1	3	6	2	Condoms	Counseling	1	1	1	1	3	1	1	0	0	1
1824	12-2019	3	1	1	1	2	4	8	3	Counseling	VCT	2	1	1	1	3	1	2	10	0	1
1825	12-2019	3	1	1	1	2	1	1	4	Pregnancy test	Family planning pills	2	1	1	1	3	1	1	5	0	1
1826	12-2019	3	1	1	2	1	1	1	1	Counseling	Family planning pills	2	1	1	1	3	1	1	2	0	1
1827	12-2019	3	1	1	2	1	3	6	3	Condoms	VCT	2	1	1	1	3	1	2	9	0	1
1828	11-2018	3	1	1	2	2	1	1	8	VCT	Family planning pills	2	1	1	1	3	1	2	11	0	1
1830	12-2018	3	1	#NULL!	#NULL!	#NULL!	4	8	3	Counseling	VCT	2	1	1	1	3	1	1	5	0	1
1832	12-2019	3	1	1	1	1	1	1	8	VCT	Family planning pills	2	1	1	1	3	1	2	10	0	1
1834	12-2019	3	1	2	3	2	1	1	1	Family planning pills		2	1	1	1	3	1	1	1	0	1
1836	12-2019	3	1	1	2	1	3	6	3	Condoms	VCT	2	1	1	1	3	1	2	7	0	1
1837	12-2019	3	1	1	2	2	1	1	8	VCT	Family planning pills	2	1	1	1	3	1	2	10	0	1
1838	12-2019	3	1	1	1	2	1	1	1	Family planning pills		2	1	1	1	3	1	2	10	0	1
1839	11-2018	3	1	1	2	2	2	11	4	Pregnancy test		2	1	1	1	3	1	1	5	0	1
1840	12-2019	5	2	1	2	1	3	6	3	Condoms	VCT	1	1	1	1	3	1	1	5	0	1
1841	02-2019	7	1	1	1	2	4	8	3	Counseling	VCT	1	1	1	1	3	1	3	20	0	1
1842	02-2019	7	1	2	3	1	4	8	3	Counseling	VCT	1	1	1	1	3	1	1	5	0	1
1845	12-2019	8	2	2	3	2	2	10	6	ANC		1	1	1	1	3	1	2	10	0	1
1846	12-2019	8	2	1	2	2	2	10	6	ANC		1	1	1	1	3	1	2	10	0	1
1847	12-2019	4	1	1	1	2	1	1	8	VCT	Family planning pills	1	1	1	1	3	1	#NULL!	#NULL!	0	1
1848	12-2019	4	1	1	1	2	1	1	8	VCT	Family planning pills	1	1	1	1	3	1	1	2	0	1
1849	12-2019	4	1	1	1	2	1	1	8	VCT	Family planning pills	1	1	1	1	3	1	2	9	0	1
1850	12-2019	4	1	1	1	2	1	1	8	VCT	Family planning pills	1	1	1	1	3	1	2	8	0	1
1851	12-2019	5	2	2	3	1	4	8	3	Counseling	VCT	1	1	1	1	3	1	1	0	0	1
1853	12-2019	3	1	2	3	1	4	8	3	Counseling	VCT	2	1	1	1	3	1	2	13	0	1
1854	01-2019	3	1	1	2	2	1	1	1	Counseling	Family planning pills	2	1	1	1	3	1	1	5	0	1
1855	01-2019	3	1	2	3	2	#NULL!	#NULL!	#NULL!			2	1	1	1	3	1	2	9	0	1
1856	01-2019	3	1	1	2	1	4	8	3	VCT	Counseling	2	1	1	1	3	1	1	5	0	1
1857	12-2019	3	1	1	1	1	4	8	3	VCT	Counseling	2	1	1	1	3	1	2	8	0	1
1858	01-2019	3	1	1	2	1	4	8	3	VCT	Counseling	2	1	1	1	3	1	2	15	0	1
1859	12-2019	4	1	1	1	2	#NULL!	#NULL!	#NULL!			1	1	1	1	3	1	2	7	0	1
1860	12-2019	4	1	1	1	2	1	1	8	VCT	Family planning pills	1	1	1	1	3	1	1	3	0	1
1861	12-2019	4	1	1	1	2	1	1	8	VCT	Family planning pills	1	1	1	1	3	1	2	8	0	1
1863	09-2018	5	2	1	2	1	3	6	2	Condoms		1	1	1	1	3	1	1	5	0	1
1864	02-2019	6	2	1	2	2	1	1	1	Family planning pills		2	1	1	1	3	1	2	10	0	1
1865	02-2019	8	2	1	2	2	2	10	6	Counseling	ANC	1	1	1	1	3	1	2	7	0	1
1866	02-2019	8	2	1	2	2	1	1	8	VCT	Family planning pills	1	1	1	1	3	1	3	20	0	1
1867	02-2019	8	2	1	2	2	1	3	1	fp removal		1	1	1	1	3	1	3	20	0	1
1868	12-2019	8	2	1	2	2	1	1	1	Family planning pills		1	1	1	1	3	1	#NULL!	#NULL!	0	1
1869	12-2019	8	2	2	3	2	1	1	1	Family planning pills		1	1	1	1	3	1	2	10	0	1
1870	01-2019	8	2	1	1	1	3	6	2	Condoms		2	1	1	1	3	1	1	2	0	1
1871	12-2019	8	2	1	2	2	4	8	3	VCT	Counseling	1	1	1	1	3	1	1	3	0	1
1872	12-2019	8	2	1	1	2	2	10	6	ANC		1	1	1	1	3	2	2	10	0	1
1873	10-2018	8	2	1	1	1	3	6	3	VCT	Condoms	2	1	1	1	3	1	1	3	0	1
1874	12-2019	8	2	1	2	2	4	8	3	VCT	Counseling	1	1	1	1	2	1	1	5	0	1
1875	12-2019	8	2	1	2	2	1	3	8	VCT	fp removal	1	1	1	1	3	1	2	15	0	1
1877	02-2019	8	2	1	2	2	2	10	6	ANC		1	1	1	1	3	#NULL!	#NULL!	#NULL!	0	1
1879	12-2019	4	1	1	1	2	1	1	8	VCT	Family planning pills	1	1	1	1	3	1	1	2	0	1
1880	12-2019	4	1	1	1	2	1	1	8	VCT	Family planning pills	1	1	1	1	3	1	1	4	0	1
1881	12-2019	4	1	1	1	2	1	1	8	VCT	Family planning pills	1	1	1	1	3	1	2	6	0	1
1882	12-2019	4	1	1	1	2	1	1	8	VCT	Family planning pills	1	1	1	1	3	1	1	4	0	1
1883	12-2019	4	1	1	1	2	1	1	8	VCT	Family planning pills	1	1	1	1	3	1	1	5	0	1
1884	12-2019	4	1	1	1	2	1	1	8	VCT	Family planning pills	1	1	1	1	3	1	1	4	0	1
1885	01-2019	8	2	2	3	1	3	6	2	Condoms		1	1	1	1	3	1	1	5	0	1
1886	12-2019	8	2	2	3	1	3	6	2	Condoms		1	1	1	1	3	1	1	5	0	1
1888	01-2019	8	2	2	3	2	2	10	6	ANC		1	1	1	1	3	2	2	10	0	1
1889	12-2019	8	2	2	3	2	4	8	3	Counseling	VCT	1	1	1	1	3	1	1	5	0	1
1891	12-2019	3	1	1	2	2	3	6	2	Condoms	Counseling	2	1	1	1	3	1	2	10	0	1
1892	10-2018	3	1	1	1	2	4	8	3	VCT	Counseling	2	1	1	1	3	1	1	5	0	1
1893	12-2019	3	1	1	1	2	3	6	3	Condoms	VCT	2	1	1	1	3	1	2	10	0	1
1894	12-2019	3	1	1	1	1	#NULL!	#NULL!	#NULL!			2	1	1	1	3	1	2	11	0	1
1895	12-2019	9	2	2	3	1	3	6	2	Counseling	Condoms	1	1	1	1	3	1	1	5	0	1
1896	12-2019	9	2	1	2	2	1	1	1	Counseling	Family planning pills	1	1	1	1	3	1	1	5	0	1
1897	12-2019	9	2	2	3	2	1	1	1	Family planning pills		1	1	1	1	3	1	1	2	0	1
1898	02-2019	9	2	1	2	1	3	6	2	Condoms		1	1	1	1	3	1	1	5	0	1
1899	01-2019	9	2	1	2	2	2	11	4	Pregnancy test		1	1	1	1	3	1	2	15	0	1
1900	12-2019	9	2	1	2	1	3	6	2	Condoms	Counseling	1	1	1	1	3	1	1	1	0	1
1901	01-2019	9	2	2	3	1	3	6	3	Condoms	VCT	1	1	1	1	3	1	1	5	0	1
1902	01-2019	9	2	1	2	1	3	6	3	Condoms	VCT	1	1	1	1	3	1	1	5	0	1
1903	12-2019	9	2	1	2	2	1	1	1	Counseling	Family planning pills	1	1	1	1	3	1	3	20	0	1
1904	12-2019	9	2	1	2	1	3	6	2	Condoms		1	1	1	1	3	1	1	5	0	1
1905	01-2019	9	2	1	2	2	4	8	3	Counseling	VCT	1	1	1	1	3	1	1	2	0	1
1906	01-2019	9	2	1	2	2	1	1	1	E-Pills	Family planning pills	1	1	1	1	3	1	1	3	0	1
1907	01-2019	9	2	2	3	1	3	6	2	Condoms	Counseling	1	1	1	1	3	1	2	10	0	1
1908	12-2019	9	2	1	2	2	1	1	1	Counseling	Family planning pills	1	1	1	1	3	1	1	5	0	1
1909	01-2019	9	2	1	2	1	1	1	1	Family planning pills		1	1	1	1	3	1	1	5	0	1
1910	01-2019	9	2	1	2	1	4	8	3	Counseling	STI EXAM	1	1	1	1	3	1	2	15	0	1
1911	01-2019	9	2	2	3	2	1	1	1	Family planning pills		1	1	1	1	3	1	1	5	0	1
1912	12-2019	9	2	1	2	2	3	6	2	Counseling	Condoms	1	1	1	1	3	1	2	10	0	1
1914	01-2019	9	2	2	3	2	3	6	2	Condoms	Counseling	1	1	1	1	3	1	1	3	0	1
1915	12-2019	9	2	2	3	1	3	6	2	Condoms	Counseling	1	1	1	1	3	1	2	10	0	1
1916	12-2019	3	1	1	1	1	3	6	2	Counseling	Condoms	2	1	1	1	3	1	1	2	0	1
1917	12-2018	5	2	1	2	1	3	6	2	Condoms	Counseling	1	1	1	1	3	1	1	0	0	1
1918	12-2019	5	2	2	3	1	3	6	2	Counseling	Condoms	1	1	1	1	3	1	1	0	0	1
1919	12-2019	5	2	1	1	1	3	6	2	Condoms	Counseling	1	1	1	1	3	1	1	0	0	1
1920	12-2019	8	2	2	3	2	1	1	1	Family planning pills		1	1	1	1	3	1	1	5	0	1
1921	12-2019	8	2	1	2	1	3	6	2	Condoms		1	1	1	1	3	1	1	2	0	1
1923	12-2019	5	2	#NULL!	#NULL!	2	1	2	1	Counseling	Family planning injection	1	1	1	1	3	1	1	0	0	1
1924	12-2019	5	2	1	2	2	2	11	5	Counseling	PAC	1	1	1	1	3	1	1	1	600	1
1925	12-2019	5	2	#NULL!	#NULL!	1	3	6	2	Condoms	Counseling	1	1	1	1	3	1	1	0	0	1
1926	12-2019	5	2	1	2	1	3	6	2	Condoms	Counseling	1	1	1	1	3	1	1	0	0	1
1927	12-2019	5	2	1	2	1	3	6	3	Condoms	VCT	1	1	1	1	3	1	1	0	0	1
1928	12-2019	5	2	2	3	2	1	1	1	Counseling	Family planning pills	1	1	1	1	3	1	1	1	0	1
1929	12-2019	5	2	1	2	1	3	6	2	Condoms	Counseling	1	1	1	1	3	1	1	0	0	1
1930	12-2019	5	2	1	1	2	5	7	7	Counseling		1	1	1	1	3	1	1	2	0	1
1931	12-2018	5	2	1	2	2	1	2	1	Family planning injection		1	1	1	1	3	1	1	0	0	1
1932	12-2018	5	2	1	2	1	3	6	3	Condoms	VCT	1	1	1	1	3	1	1	0	0	1
1933	12-2019	5	2	1	2	1	3	6	2	Condoms	Counseling	1	1	1	1	3	1	1	0	0	1
1934	12-2019	5	2	1	1	1	3	6	2	Condoms	Counseling	1	1	1	1	3	1	1	0	0	1
1937	12-2018	9	2	1	2	1	5	7	7	Counseling		1	1	1	1	3	1	1	5	0	1
1938	12-2019	9	2	1	2	2	1	1	1	Counseling	Family planning pills	1	1	1	1	3	1	1	5	0	1
1939	12-2019	9	2	2	3	1	3	6	2	Condoms	Counseling	1	1	1	1	3	1	1	5	0	1
1940	12-2018	9	2	1	2	2	1	1	1	Counseling	Family planning pills	1	1	1	1	3	1	1	3	0	1
1941	12-2018	9	2	2	3	1	3	6	2	Condoms	Counseling	1	1	1	1	3	1	2	10	0	1
1942	12-2019	9	2	2	3	2	1	1	1	Counseling	Family planning pills	1	1	1	1	3	1	2	10	0	1
1943	12-2019	9	2	1	2	1	3	6	2	Condoms	Counseling	1	1	1	1	3	1	2	8	0	1
1944	12-2019	9	2	1	1	2	1	3	1	fp removal		1	1	1	1	3	1	2	7	0	1
1945	11-2018	9	2	2	3	2	1	2	1	Family planning injection		1	1	1	1	3	1	1	2	0	1
1946	11-2018	9	2	1	2	2	1	2	1	Family planning injection		1	1	1	1	3	1	1	4	0	1
1947	11-2018	9	2	2	3	1	5	7	7	Counseling		1	1	1	1	3	1	2	7	0	1
1948	11-2018	9	2	1	2	2	1	2	1	Family planning injection		1	1	1	1	3	1	#NULL!	#NULL!	0	1
1949	12-2019	9	2	2	3	1	3	6	2	Condoms		1	1	1	1	3	1	1	4	0	1
1950	12-2019	1	1	#NULL!	#NULL!	#NULL!	#NULL!	#NULL!	#NULL!			2	1	1	1	3	1	#NULL!	#NULL!	0	1
1951	12-2019	1	1	2	3	#NULL!	4	8	3	Counseling	VCT	2	1	1	1	3	1	1	0	0	1
1952	12-2019	1	1	2	3	1	4	8	3	Counseling	VCT	2	1	1	1	3	1	1	2	0	1
1953	12-2019	1	1	1	2	1	5	7	7	Counseling		2	1	1	1	3	1	#NULL!	#NULL!	0	1
1954	12-2019	1	1	2	3	2	1	2	1	Family planning injection	Counseling	2	1	1	1	3	1	1	0	0	1
1955	12-2019	1	1	#NULL!	#NULL!	#NULL!	3	6	3	Condoms	STI EXAM	1	1	1	1	3	1	1	0	0	1
1956	10-2018	1	1	1	1	1	3	6	2	Condoms	Counseling	2	1	1	1	3	1	1	5	0	1
1957	10-2018	1	1	1	2	1	4	8	3	VCT		2	1	1	1	3	1	2	10	0	1
1958	10-2018	1	1	2	3	1	4	8	3	VCT		2	1	1	2	3	1	1	2	0	1
1959	10-2018	1	1	2	3	1	4	8	3	VCT		1	1	1	2	3	1	1	5	0	1
1960	10-2018	1	1	1	2	1	4	8	3	VCT	Counseling	2	1	1	1	3	1	1	0	0	1
1961	10-2018	1	1	1	2	1	3	6	2	Condoms	Counseling	2	1	1	1	3	1	2	10	0	1
1962	10-2018	1	1	1	2	1	3	6	2	Condoms	Counseling	2	1	1	1	3	1	1	2	0	1
1963	02-2019	1	1	2	3	2	1	4	1	E-Pills	Counseling	1	1	1	1	3	1	2	7	0	1
1964	01-2019	1	1	2	3	2	1	2	1	Family planning injection	Counseling	1	1	1	1	3	1	2	6	0	1
1965	01-2019	1	1	2	3	#NULL!	4	8	3	VCT	Counseling	1	1	1	1	3	1	1	5	0	1
1966	01-2019	1	1	1	2	#NULL!	3	6	2	Condoms	Counseling	1	1	1	1	3	1	2	7	0	1
1967	01-2019	1	1	1	2	1	4	8	3	VCT	Counseling	1	1	1	1	3	1	1	5	0	1
1968	01-2019	1	1	2	3	1	3	6	2	Counseling	Condoms	1	1	1	1	3	1	2	7	0	1
1969	01-2019	1	1	1	1	2	2	11	4	Pregnancy test	Counseling	1	1	1	1	3	1	1	5	0	1
1970	01-2019	1	1	2	3	2	2	11	4	Pregnancy test		1	1	1	1	3	1	1	5	0	1
1971	01-2019	1	1	1	2	2	1	2	8	Family planning injection	VCT	1	1	1	1	3	1	2	10	0	1
1972	01-2019	1	1	1	2	1	3	6	2	Condoms		1	1	1	1	3	1	2	10	0	1
1973	01-2019	1	1	2	3	2	4	8	3	VCT		1	1	1	1	3	1	1	5	0	1
1974	12-2019	1	1	2	3	1	4	8	3	VCT		1	1	1	1	3	1	2	15	0	1
1975	12-2019	1	1	2	3	1	4	8	3	VCT	Counseling	1	1	1	1	3	1	2	7	0	1
1976	12-2019	1	1	1	2	1	4	8	3	VCT	Counseling	1	1	1	1	3	1	2	10	0	1
1982	02-2019	1	1	1	2	1	#NULL!	#NULL!	#NULL!			1	1	1	1	1	1	2	15	0	1
1983	08-2018	1	1	1	2	1	5	7	7	Counseling		2	1	1	2	3	1	1	0	0	1
1990	08-2018	1	1	1	2	#NULL!	3	6	2	Condoms		1	1	1	1	3	1	1	0	0	1
1992	02-2019	1	1	1	2	1	3	6	2	Condoms	Counseling	1	1	1	1	3	1	1	5	0	1
1994	12-2019	1	1	1	2	2	4	8	3	VCT	Counseling	1	1	1	1	3	1	2	6	0	1
1997	01-2019	1	1	1	2	1	3	6	2	Condoms		1	1	1	1	3	1	1	5	0	1
2000	12-2019	1	1	1	2	1	3	6	3	VCT	Condoms	1	1	1	1	3	1	2	10	0	1
2002	01-2019	1	1	1	2	1	3	6	2	Condoms		1	1	1	1	3	1	1	5	0	1
2003	01-2019	1	1	1	2	1	3	6	2	Condoms		1	1	1	1	3	1	#NULL!	#NULL!	0	1
2004	01-2019	1	1	1	2	1	3	6	3	Condoms	VCT	1	1	1	1	3	1	1	5	0	1
2005	01-2019	1	1	1	2	1	3	6	3	Condoms	VCT	1	1	1	1	3	1	1	3	0	1
2012	08-2018	1	1	2	3	1	4	8	3	Counseling	STI EXAM	2	1	1	1	3	1	3	20	0	1
2013	08-2018	1	1	1	1	2	4	8	3	Counseling	VCT	2	1	1	1	3	3	#NULL!	#NULL!	0	1
2014	12-2019	1	1	2	3	1	3	6	2	Condoms	Counseling	1	1	1	1	3	1	1	5	0	1
2015	12-2019	1	1	2	3	1	3	6	2	Counseling	Condoms	1	1	1	1	3	1	#NULL!	#NULL!	0	1
2016	12-2019	1	1	1	2	1	3	6	2	Condoms	Counseling	1	1	1	1	3	1	1	5	0	1
2017	12-2019	1	1	2	3	2	4	8	3	VCT	Counseling	1	1	1	1	3	1	1	5	0	1
2018	02-2019	1	1	1	2	2	1	4	4	Pregnancy test	E-pills	1	1	1	1	3	1	2	10	0	1
2019	02-2019	1	1	1	2	1	4	8	3	Counseling	VCT	1	1	1	1	3	1	2	11	0	1
2020	02-2019	1	1	2	3	1	4	8	3	Counseling	VCT	1	1	1	1	3	1	2	10	0	1
2021	12-2019	1	1	2	3	1	3	6	3	Condoms	VCT	1	1	1	1	3	1	2	10	0	1
2022	02-2019	1	1	1	2	1	3	6	3	VCT	Condoms	1	1	1	1	3	1	2	6	0	1
2023	12-2019	1	1	2	3	1	3	6	3	Condoms	VCT	1	1	1	1	3	1	2	10	0	1
2024	02-2019	1	1	1	2	2	4	8	3	Counseling	VCT	1	1	1	1	3	1	1	4	0	1
2025	12-2019	1	1	1	2	2	4	8	3	VCT	Counseling	1	1	1	1	3	1	2	6	0	1
2027	12-2019	1	1	1	2	1	4	8	3	Counseling	VCT	1	1	1	1	3	1	2	10	0	1
2028	12-2019	1	1	1	2	1	3	6	2	Condoms		2	1	1	1	3	1	1	0	0	1
2029	08-2018	8	2	2	3	2	1	3	1	implant		2	1	1	1	3	1	#NULL!	#NULL!	0	1
2031	08-2018	8	2	2	3	2	4	8	3	VCT		2	1	1	1	3	1	2	10	0	1
2032	08-2018	8	2	2	3	2	4	8	3	VCT		2	1	1	1	3	1	1	5	0	1
2033	08-2018	8	2	1	1	2	4	8	3	VCT		2	1	1	1	3	1	1	2	0	1
2034	08-2018	8	2	2	3	1	4	8	3	VCT		2	1	1	1	3	1	1	5	0	1
2035	08-2018	8	2	1	2	2	1	3	1	Counseling	implant	2	1	1	1	1	1	1	0	0	1
2036	12-2019	8	2	1	2	2	5	7	7	Counseling		2	1	1	1	3	1	1	5	0	1
2037	12-2019	8	2	2	3	2	4	8	3	VCT		2	1	1	1	3	1	1	5	0	1
2038	12-2019	8	2	2	3	1	4	8	3	VCT		2	1	1	1	3	1	1	0	0	1
2039	12-2019	8	2	2	3	2	4	8	3	VCT		2	1	1	1	3	1	1	5	0	1
2040	08-2018	8	2	1	2	2	4	8	3	VCT		2	1	1	1	1	1	1	0	0	1
2041	12-2019	8	2	1	2	2	2	11	4	Pregnancy test		2	1	1	1	3	1	2	15	0	1
2042	07-2018	8	2	2	3	1	4	8	3	VCT		2	1	1	1	3	1	1	5	0	1
2043	07-2018	8	2	2	3	1	4	8	3	VCT		2	1	1	1	3	1	2	7	0	1
2044	07-2018	8	2	2	3	1	3	6	2	Condoms		2	1	1	1	3	1	1	5	0	1
2045	07-2018	8	2	2	3	1	3	6	2	Condoms		2	1	1	1	3	1	1	5	0	1
2046	12-2019	8	2	1	1	2	5	7	7	Counseling		2	1	1	1	3	1	3	20	0	1
2047	08-2018	8	2	2	3	1	4	8	3	VCT		2	1	1	1	3	1	2	10	0	1
2048	12-2019	8	2	1	2	2	4	8	3	VCT		2	1	1	1	3	1	1	5	0	1
2049	08-2018	8	2	2	3	1	4	8	3	VCT		2	1	1	1	3	1	2	10	0	1
2050	08-2018	8	2	1	2	1	4	8	3	VCT		2	1	1	1	1	1	2	10	0	1
2051	12-2019	8	2	1	1	#NULL!	4	8	3	VCT		2	1	1	1	3	1	1	3	0	1
2052	08-2018	8	2	2	3	2	1	3	1	Family planning pills	implant	2	1	1	1	1	1	2	10	0	1
2053	08-2018	9	2	1	1	1	4	8	3	VCT		1	1	1	1	1	1	1	5	0	1
2054	08-2018	9	2	1	2	1	3	6	2	Condoms		1	1	1	1	1	1	1	5	0	1
2055	12-2019	9	2	1	2	1	4	8	3	VCT		1	1	1	1	1	1	1	2	0	1
2056	12-2019	9	2	1	1	1	4	8	3	VCT		1	1	1	1	3	3	1	5	0	1
2057	12-2019	9	2	1	2	1	3	6	2	Condoms		1	1	1	1	3	1	2	6	0	1
2059	08-2018	9	2	1	2	#NULL!	3	6	2	Condoms		1	1	1	1	1	1	1	3	0	1
2061	08-2018	9	2	1	2	1	#NULL!	#NULL!	#NULL!			1	1	1	1	3	1	1	3	0	1
2062	08-2018	9	2	1	2	1	4	8	3	VCT		1	1	1	1	3	1	1	5	0	1
2063	08-2018	9	2	1	2	1	3	6	2	Condoms		1	1	1	1	3	1	1	5	0	1
2064	08-2018	9	2	1	2	#NULL!	3	6	2	Condoms		1	1	3	2	1	3	1	5	0	1
2065	12-2019	9	2	1	1	#NULL!	3	6	2	Condoms		1	3	3	2	2	3	1	5	0	2
2066	12-2019	9	2	1	2	1	3	6	3	VCT	Condoms	1	#NULL!	1	1	3	3	#NULL!	#NULL!	0	1
2067	12-2019	9	2	2	3	2	1	1	1	Family planning pills		1	1	1	1	3	1	1	3	0	1
2068	12-2019	9	2	1	1	1	3	6	2	Condoms		1	1	1	1	1	#NULL!	1	1	0	3
2069	12-2019	9	2	1	2	1	3	6	3	VCT	Condoms	1	1	#NULL!	3	3	1	#NULL!	#NULL!	#NULL!	#NULL!
2070	12-2019	9	2	1	2	2	4	8	3	VCT		1	1	1	1	3	1	1	5	0	1
2073	12-2019	9	2	2	3	2	4	8	3	VCT		1	1	1	1	3	1	1	5	0	1
2077	08-2018	9	2	1	2	2	1	5	8	VCT	family planning	1	1	1	1	3	1	3	30	0	1
2078	12-2019	9	2	1	2	1	4	8	3	VCT	Counseling	1	1	1	1	3	1	1	5	0	1
2079	12-2019	9	2	1	2	2	5	7	7	Counseling		1	1	1	1	3	1	3	30	0	1
2080	12-2019	9	2	1	2	2	1	1	1	Family planning pills		1	1	1	1	3	1	1	4	0	1
2081	07-2018	9	2	1	1	1	3	6	2	Condoms	Counseling	1	1	1	1	3	1	2	10	0	1
2082	12-2019	9	2	1	1	1	4	8	3	VCT		1	3	1	1	1	3	2	11	0	1
2083	12-2019	9	2	1	1	1	4	8	3	VCT	Counseling	1	1	1	1	2	#NULL!	2	10	0	1
2084	12-2019	9	2	1	2	1	3	6	3	VCT	Condoms	1	1	1	1	3	1	2	6	0	1
2085	12-2019	9	2	1	1	1	3	6	2	Condoms		1	1	1	1	3	1	1	3	0	1
2086	12-2019	9	2	1	2	1	3	6	2	Condoms		1	1	1	1	3	1	1	4	0	1
2087	12-2019	9	2	2	3	2	4	8	3	VCT		1	1	1	1	3	1	1	3	0	1
2088	12-2019	9	2	2	3	2	1	1	1	Family planning pills	Counseling	1	1	1	1	3	1	2	10	#NULL!	#NULL!
2089	12-2019	9	2	2	3	2	3	6	3	VCT	Condoms	1	#NULL!	#NULL!	#NULL!	#NULL!	#NULL!	2	6	0	#NULL!
2090	12-2019	9	2	1	1	2	1	1	1	Family planning pills		1	1	1	1	3	1	1	5	0	3
2091	12-2019	9	2	2	3	2	1	1	1	Family planning pills	Counseling	1	3	1	3	#NULL!	1	3	60	0	1
2092	07-2018	9	2	2	3	2	4	8	3	VCT		1	1	1	3	#NULL!	#NULL!	#NULL!	#NULL!	#NULL!	#NULL!
2093	07-2018	9	2	1	1	1	3	6	2	Condoms		1	1	1	1	3	1	#NULL!	#NULL!	0	1
2094	07-2018	9	2	2	3	2	1	1	1	Family planning pills		1	1	1	1	3	1	1	5	0	1
2095	07-2018	9	2	1	1	1	3	6	3	VCT	Condoms	1	1	1	1	3	1	1	5	0	1
2097	08-2018	9	2	1	1	2	1	1	1	Family planning pills		1	1	1	1	3	1	1	5	0	1
2098	07-2018	9	2	1	2	2	1	5	8	VCT	family planning	1	1	1	1	3	1	1	4	0	1
2099	07-2018	9	2	1	2	1	4	8	3	VCT		1	1	1	1	3	1	2	10	0	1
2100	07-2018	9	2	1	2	1	3	6	2	Counseling	Condoms	1	1	1	1	3	1	1	5	0	1
2101	07-2018	9	2	1	2	#NULL!	3	6	2	Counseling	Condoms	1	1	1	1	3	1	1	5	0	1
2102	07-2018	9	2	2	3	2	4	8	3	VCT	Counseling	1	1	1	1	1	1	2	10	0	1
2103	07-2018	9	2	2	3	2	1	5	8	VCT	family planning	1	1	1	1	3	1	2	15	0	1
2104	07-2018	9	2	1	2	2	1	5	1	Counseling	family planning	1	1	1	1	3	1	2	10	0	1
2105	07-2018	9	2	2	3	2	3	6	3	VCT	Condoms	1	1	1	1	#NULL!	1	1	5	0	1
2107	12-2019	8	2	1	1	2	2	11	4	Pregnancy test		2	1	1	1	3	1	1	5	0	1
2108	08-2018	8	2	2	3	2	1	3	1	Counseling	implant	2	1	1	1	1	1	#NULL!	#NULL!	0	1
2109	08-2018	8	2	1	2	1	5	7	7	Counseling		2	1	1	1	1	1	#NULL!	#NULL!	0	1
2110	08-2018	8	2	2	3	1	4	8	3	VCT		2	1	1	1	1	1	1	2	0	1
2111	08-2018	8	2	2	3	1	4	8	3	VCT		2	1	1	1	3	1	1	3	0	1
2112	08-2018	8	2	1	1	2	1	3	1	implant		2	1	1	1	3	1	1	5	0	1
2113	12-2019	8	2	1	1	2	4	8	3	VCT		2	1	1	1	3	1	1	5	0	1
2114	12-2019	8	2	1	2	1	5	7	7	Counseling		2	1	1	1	3	1	1	5	0	1
2115	12-2019	8	2	1	1	1	4	8	3	VCT		2	1	1	1	3	1	1	5	0	1
2116	12-2019	8	2	1	1	2	4	8	3	VCT		2	1	1	1	3	1	1	5	0	#NULL!
2117	12-2019	8	2	1	2	1	3	6	2	Condoms		2	1	1	1	3	1	1	5	0	1
2118	08-2018	3	1	1	2	1	1	5	8	VCT	family planning	2	1	1	1	3	1	1	5	0	2
2119	09-2018	3	1	1	2	1	3	6	2	Condoms	Counseling	2	#NULL!	#NULL!	#NULL!	#NULL!	#NULL!	#NULL!	#NULL!	#NULL!	#NULL!
2120	08-2018	3	1	1	1	2	4	8	3	VCT	Counseling	2	1	1	1	3	1	2	10	0	1
2121	09-2018	3	1	1	2	1	3	6	2	Condoms	Counseling	2	#NULL!	#NULL!	#NULL!	#NULL!	#NULL!	#NULL!	#NULL!	#NULL!	#NULL!
2122	08-2018	3	1	1	2	1	4	8	3	VCT	Counseling	2	1	1	1	3	1	2	10	0	1
2123	08-2018	3	1	1	1	#NULL!	3	6	2	Condoms	Counseling	2	1	1	1	3	1	2	10	0	1
2124	08-2018	3	1	1	2	1	4	8	3	VCT	Counseling	2	#NULL!	#NULL!	#NULL!	#NULL!	#NULL!	#NULL!	#NULL!	#NULL!	#NULL!
2125	08-2018	3	1	1	1	2	4	8	3	VCT	Counseling	2	1	1	1	3	1	2	10	0	1
2126	12-2019	3	1	1	1	2	5	7	7	Counseling		2	1	1	1	3	1	1	5	0	1
